# Supplementary material for: The regulation of AsfR on tmRNA expression mediates bacterial motility and virulence in Aeromonas veronii
Source: Virulence. 2025 Dec 10;17(1):2602247. doi: 10.1080/21505594.2025.2602247 (PMC12710916; doi:10.1080/21505594.2025.2602247)
Supplement: Supplementary data 1 and 2.xlsx [file KVIR_A_2602247_SM0848.xlsx]

## Sheet: Supplementary data1
Supplementary data1 Prodoric prediction
[00] Query id	[01] Subject id	[02] % identity	[03] alignment length	[04] mismatches	[05] gap openings	[06] q. start	[07] q. end	[08] s. start	[09] s. end	[10] e-value	[11] bit score	[12] KEGG:Ko_name
sp|O34827|YKUM_BACSU	A.veroniiC4GL003547	30.519	154	107	0	1	154	1	154	1.36e-18	81.3	oxyR
sp|P0A9G2|NHAR_ECOLI	A.veroniiC4GL000613	67.797	295	95	0	3	297	1	295	4.18e-156	435	nhaR
sp|P0A9Q1|ARCA_ECOLI	A.veroniiC4GL003392	84.81	237	36	0	1	237	1	237	1.61e-151	418	arcA
sp|P0ACJ8|CRP_ECOLI	A.veroniiC4GL003716	89.623	212	20	1	1	210	1	212	6.32e-145	399	crp
tr|W9BB63|W9BB63_KLEPN	A.veroniiC4GL003716	89.623	212	20	1	1	210	1	212	9.18e-145	399	crp
sp|P0AFJ5|PHOB_ECOLI	A.veroniiC4GL001205	78.166	229	50	0	1	229	1	229	3.67e-138	384	phoB
tr|Q8Z7D3|Q8Z7D3_SALTI	A.veroniiC4GL000748	50.853	293	144	0	1	293	1	293	7.94e-110	320	cysB
sp|P0A9F3|CYSB_ECOLI	A.veroniiC4GL000748	50.171	293	146	0	1	293	1	293	8.44e-109	317	cysB
tr|Q8Z7D3|Q8Z7D3_SALTI	A.veroniiC4GL002788	49.689	322	156	3	1	322	9	324	4.46e-108	315	cysB
sp|P0A9F3|CYSB_ECOLI	A.veroniiC4GL002788	49.379	322	157	3	1	322	9	324	2.55e-107	313	cysB
tr|Q8Z815|Q8Z815_SALTI	A.veroniiC4GL002752	89.634	164	16	1	1	164	16	178	1.18e-106	299	lrp
sp|P0A8S1|ARGP_ECOLI	A.veroniiC4GL003951	50.168	297	146	1	1	295	1	297	1.52e-101	296	iciA
sp|P0A8S1|ARGP_ECOLI	A.veroniiC4GL003951	50.168	297	146	1	1	295	1	297	1.57e-101	296	iciA
sp|P0A8S1|ARGP_ECOLI	A.veroniiC4GL003951	50.168	297	146	1	1	295	1	297	1.57e-101	296	iciA
tr|Q8Z7D3|Q8Z7D3_SALTI	A.veroniiC4GL004502	42.384	302	169	2	23	322	3	301	5.56e-88	263	cysB
sp|P0A9F3|CYSB_ECOLI	A.veroniiC4GL004502	41.722	302	171	2	23	322	3	301	8.22e-88	263	cysB
tr|Q8XFG1|Q8XFG1_SALTI	A.veroniiC4GL003206	82.394	142	25	0	1	142	1	142	6.44e-87	247	fur
BfmR-AAG07488.1	A.veroniiC4GL000227	56.356	236	96	3	6	239	7	237	7.91e-85	249	K02483
ompR	A.veroniiC4GL000193	75.316	158	38	1	2	158	3	160	3.12e-84	244	ompR
sp|P0A9F3|CYSB_ECOLI	A.veroniiC4GL004096	44.068	295	165	0	1	295	1	295	6.68e-82	248	cbl
tr|Q8Z7D3|Q8Z7D3_SALTI	A.veroniiC4GL004096	43.729	295	166	0	1	295	1	295	1.43e-81	247	cbl
BfmR-AAG07488.1	A.veroniiC4GL004607	48.696	230	115	2	6	235	4	230	1.07e-73	221	K02483
sp|P31802|NARP_ECOLI	A.veroniiC4GL001532	51.691	207	100	0	7	213	6	212	2.43e-72	216	narP
sp|P0ACN7|CYTR_ECOLI	A.veroniiC4GL002351	35.522	335	211	3	10	341	2	334	6.22e-72	224	lacI, galR
sp|P0A9Q1|ARCA_ECOLI	A.veroniiC4GL000943	44.444	234	126	3	5	236	4	235	8.43e-70	211	torR
BfmR-AAG07488.1	A.veroniiC4GL000193	48.696	230	115	3	6	235	7	233	1.72e-67	206	ompR
sp|P0ACN7|CYTR_ECOLI	A.veroniiC4GL004625	34.431	334	214	3	10	340	2	333	3.59e-66	209	purR
tr|P74992|P74992_YERPE	A.veroniiC4GL003401	48.879	223	113	1	1	223	6	227	1.47e-62	192	phoP
BfmR-AAG07488.1	A.veroniiC4GL000943	44.872	234	121	4	6	236	4	232	1.59e-61	190	torR
sp|P0A9Q1|ARCA_ECOLI	A.veroniiC4GL000227	40.517	232	137	1	5	236	7	237	6.94e-59	183	K02483
sp|P0ACN7|CYTR_ECOLI	A.veroniiC4GL000122	32.934	334	224	0	4	337	40	373	8.57e-57	186	lacI, galR
sp|P0A8U6|METJ_ECOLI	A.veroniiC4GL004113	81.053	95	18	0	3	97	4	98	1.17e-56	167	metJ
sp|P0A8U6|METJ_ECOLI	A.veroniiC4GL004113	81.053	95	18	0	3	97	4	98	1.17e-56	167	metJ
tr|P74992|P74992_YERPE	A.veroniiC4GL004421	41.176	221	126	1	1	221	1	217	4.45e-56	175	K02483
sp|P13792|PHOP_BACSU	A.veroniiC4GL001205	42.979	235	122	4	1	233	1	225	1.45e-55	174	phoB
sp|P0A9G2|NHAR_ECOLI	A.veroniiC4GL000056	35.417	288	176	3	6	287	2	285	5.36e-55	177	nhaR
sp|P13792|PHOP_BACSU	A.veroniiC4GL004607	42.918	233	130	3	1	233	1	230	7.1e-55	173	K02483
tr|A0A0H2W280|A0A0H2W280_YERPE	A.veroniiC4GL004694	50.676	148	71	1	1	146	1	148	9.96e-52	158	mioC
sp|P0A6R3|FIS_ECOLI	A.veroniiC4GL000754	71.429	98	28	0	1	98	1	98	9.51e-51	152	fis
ompR	A.veroniiC4GL000227	52.903	155	71	2	2	155	3	156	9.82e-50	157	K02483
sp|P13792|PHOP_BACSU	A.veroniiC4GL004675	40.506	237	123	4	1	234	1	222	1.95e-49	159	creB
sp|P13792|PHOP_BACSU	A.veroniiC4GL000193	36.842	228	141	1	4	231	7	231	1.73e-48	157	ompR
sp|P0A9Q1|ARCA_ECOLI	A.veroniiC4GL004607	34.322	236	154	1	3	238	2	236	3.05e-47	154	K02483
sp|P13792|PHOP_BACSU	A.veroniiC4GL001604	39.574	235	124	7	5	233	16	238	2.5e-46	151	adeR
BfmR-AAG07488.1	A.veroniiC4GL003392	35.897	234	142	3	6	236	5	233	3.69e-46	151	arcA
sp|P0AFJ5|PHOB_ECOLI	A.veroniiC4GL000227	39.914	233	125	6	5	227	8	235	5.93e-46	150	K02483
sp|P13792|PHOP_BACSU	A.veroniiC4GL000227	40.773	233	129	4	2	231	5	231	8.92e-46	150	K02483
sp|P0AFJ5|PHOB_ECOLI	A.veroniiC4GL004607	37.662	231	133	4	1	223	1	228	1.98e-45	149	K02483
sp|P0ACN7|CYTR_ECOLI	A.veroniiC4GL004574	29.969	327	229	0	11	337	2	328	3.25e-45	154	gntR
sp|P0A9Q1|ARCA_ECOLI	A.veroniiC4GL000193	35.865	237	145	5	2	235	4	236	4.44e-45	148	ompR
sp|P13792|PHOP_BACSU	A.veroniiC4GL003576	34.599	237	137	3	4	237	2	223	1.18e-44	147	qseB
sp|P13792|PHOP_BACSU	A.veroniiC4GL004558	39.908	218	126	2	14	231	1	213	1.31e-44	146	cpxR
sp|P0AFJ5|PHOB_ECOLI	A.veroniiC4GL004675	39.64	222	127	4	3	223	4	219	1.47e-44	146	creB
sp|P0AFJ5|PHOB_ECOLI	A.veroniiC4GL000193	36.681	229	136	3	4	225	7	233	2.19e-44	146	ompR
sp|P0AFJ5|PHOB_ECOLI	A.veroniiC4GL001604	38.326	227	130	4	5	225	16	238	4.15e-44	145	adeR
sp|P13792|PHOP_BACSU	A.veroniiC4GL003786	37.288	236	123	5	3	236	2	214	1.3e-43	144	phoB
sp|P13792|PHOP_BACSU	A.veroniiC4GL004421	36.207	232	133	2	4	235	2	218	1.64e-43	143	K02483
BfmR-AAG07488.1	A.veroniiC4GL002765	37.826	230	139	3	7	235	4	230	1.86e-43	144	rstA
BfmR-AAG07488.1	A.veroniiC4GL001205	38.528	231	132	6	7	236	5	226	1.9e-43	144	phoB
sp|P0AFJ5|PHOB_ECOLI	A.veroniiC4GL004558	37.674	215	123	4	16	223	3	213	5.29e-43	142	cpxR
sp|P0AFJ5|PHOB_ECOLI	A.veroniiC4GL004421	37.054	224	132	5	4	226	2	217	1.05e-42	141	K02483
tr|P74992|P74992_YERPE	A.veroniiC4GL003576	38.073	218	131	1	1	218	1	214	1.13e-42	141	qseB
BfmR-AAG07488.1	A.veroniiC4GL001604	38.679	212	119	4	7	215	16	219	1.5e-42	142	adeR
sp|P13792|PHOP_BACSU	A.veroniiC4GL002765	34.498	229	148	2	3	231	2	228	7.81e-42	139	rstA
sp|P0AFJ5|PHOB_ECOLI	A.veroniiC4GL003786	38.938	226	119	7	3	225	2	211	2.24e-41	137	phoB
BfmR-AAG07488.1	A.veroniiC4GL004558	38.565	223	126	4	16	235	1	215	2.47e-41	138	cpxR
sp|P0ACN7|CYTR_ECOLI	A.veroniiC4GL003180	31.464	321	214	4	21	337	1	319	3.1e-41	144	lacI, galR
ompR	A.veroniiC4GL004607	43.791	153	84	2	4	155	2	153	3.33e-41	135	K02483
tr|P74992|P74992_YERPE	A.veroniiC4GL000943	33.772	228	140	3	3	220	5	231	3.83e-40	135	torR
tr|Q8Z815|Q8Z815_SALTI	A.veroniiC4GL003925	43.624	149	83	1	12	159	4	152	7e-40	129	lrp
sp|P0AFJ5|PHOB_ECOLI	A.veroniiC4GL000014	34.821	224	140	3	5	225	4	224	9.58e-39	131	kdpE
tr|P74992|P74992_YERPE	A.veroniiC4GL000014	33.778	225	144	3	3	223	4	227	1.25e-38	130	kdpE
sp|P0A9Q1|ARCA_ECOLI	A.veroniiC4GL001205	35.043	234	140	4	6	236	5	229	5.64e-38	129	phoB
sp|P13792|PHOP_BACSU	A.veroniiC4GL000014	34.061	229	143	3	5	233	4	224	6.45e-37	127	kdpE
tr|P74992|P74992_YERPE	A.veroniiC4GL000193	33.48	227	143	2	2	220	7	233	1.11e-36	126	ompR
sp|P13792|PHOP_BACSU	A.veroniiC4GL002921	34.199	231	137	4	4	234	2	217	1.32e-36	125	tctD
sp|P0AFJ5|PHOB_ECOLI	A.veroniiC4GL000943	33.617	235	144	3	1	226	1	232	2.39e-36	125	torR
BfmR-AAG07488.1	A.veroniiC4GL004421	33.921	227	135	4	7	233	3	214	5.22e-36	124	K02483
tr|P74992|P74992_YERPE	A.veroniiC4GL002921	36.073	219	134	3	1	218	1	214	6.35e-36	123	tctD
sp|P0AFJ5|PHOB_ECOLI	A.veroniiC4GL003392	32.9	231	143	5	5	226	6	233	7.01e-36	124	arcA
BfmR-AAG07488.1	A.veroniiC4GL004675	33.191	235	136	3	7	237	6	223	1.15e-35	124	creB
tr|P74992|P74992_YERPE	A.veroniiC4GL001205	31.081	222	150	2	2	220	4	225	1.46e-35	122	phoB
sp|P31802|NARP_ECOLI	A.veroniiC4GL003014	34.673	199	130	0	9	207	4	202	1.02e-34	120	uvrY, gacA, varA
sp|P0ACN7|CYTR_ECOLI	A.veroniiC4GL000178	27.129	317	211	6	11	318	10	315	1.7e-34	126	gntR
sp|P13792|PHOP_BACSU	A.veroniiC4GL004289	32.609	230	143	4	4	233	2	219	1.9e-34	120	mprA
sp|P0AFJ5|PHOB_ECOLI	A.veroniiC4GL003576	33.182	220	140	3	4	223	2	214	3.16e-34	119	qseB
ompR	A.veroniiC4GL000943	40.506	158	90	3	4	158	2	158	3.2e-34	117	torR
tr|P74992|P74992_YERPE	A.veroniiC4GL000227	34.894	235	133	7	3	223	8	236	4.17e-34	119	K02483
sp|P13792|PHOP_BACSU	A.veroniiC4GL000943	33.047	233	150	3	1	231	1	229	5.41e-34	119	torR
sp|P0A9Q1|ARCA_ECOLI	A.veroniiC4GL001604	31.169	231	153	4	6	235	16	241	8.93e-34	119	adeR
sp|P0A9Q1|ARCA_ECOLI	A.veroniiC4GL004558	32.864	213	138	2	19	230	5	213	2.64e-33	117	cpxR
sp|P0A9Q1|ARCA_ECOLI	A.veroniiC4GL000014	32.9	231	149	3	5	235	3	227	2.66e-33	117	kdpE
sp|P13792|PHOP_BACSU	A.veroniiC4GL003392	33.047	233	146	4	5	233	6	232	2.74e-33	117	arcA
sp|P0A9Q1|ARCA_ECOLI	A.veroniiC4GL004675	30.87	230	148	1	1	230	1	219	3.63e-33	117	creB
tr|Q8Z7M4|Q8Z7M4_SALTI	A.veroniiC4GL004233	37.755	196	119	2	15	208	9	203	2.68e-32	113	csgD
BfmR-AAG07488.1	A.veroniiC4GL003401	38.743	191	101	7	49	237	50	226	1.5e-31	113	phoP
sp|P0AFJ5|PHOB_ECOLI	A.veroniiC4GL004289	32.589	224	147	3	4	227	2	221	2.02e-31	112	mprA
tr|P74992|P74992_YERPE	A.veroniiC4GL001604	32.444	225	143	4	3	220	16	238	5.4e-31	111	adeR
tr|P74992|P74992_YERPE	A.veroniiC4GL004289	32.589	224	142	2	1	220	1	219	6.26e-31	110	mprA
sp|P0AFJ5|PHOB_ECOLI	A.veroniiC4GL003401	30.942	223	150	3	4	226	7	225	6.44e-31	110	phoP
tr|P74992|P74992_YERPE	A.veroniiC4GL004558	34.158	202	125	3	24	218	13	213	1.92e-30	109	cpxR
sp|P0A9Q1|ARCA_ECOLI	A.veroniiC4GL002765	31.441	229	155	2	6	233	4	231	9.99e-30	108	rstA
tr|P74992|P74992_YERPE	A.veroniiC4GL004675	33.333	222	142	4	3	222	6	223	2.15e-29	106	creB
BfmR-AAG07488.1	A.veroniiC4GL000014	29.707	239	142	6	6	235	3	224	4.6e-29	106	kdpE
sp|P0ACN7|CYTR_ECOLI	A.veroniiC4GL004550	26.923	338	220	10	10	338	2	321	5.66e-29	111	ebgR
sp|P0A9Q1|ARCA_ECOLI	A.veroniiC4GL004421	32.751	229	137	5	6	232	3	216	8.26e-29	105	K02483
ompR	A.veroniiC4GL003392	37.333	150	87	4	6	151	5	151	1.05e-28	103	arcA
tr|A0A0H2W280|A0A0H2W280_YERPE	A.veroniiC4GL001088	38.028	142	88	0	1	142	1	142	1.45e-28	99.8	mioC
ompR	A.veroniiC4GL002921	45.763	118	63	1	6	122	2	119	1.5e-28	102	tctD
BfmR-AAG07488.1	A.veroniiC4GL003576	30.131	229	145	4	7	235	3	216	2.13e-28	105	qseB
tr|P74992|P74992_YERPE	A.veroniiC4GL003786	31.05	219	141	5	3	221	4	212	2.58e-28	103	phoB
ompR	A.veroniiC4GL004558	46.364	110	57	2	19	127	4	112	3.36e-28	101	cpxR
sp|P0AFJ5|PHOB_ECOLI	A.veroniiC4GL002921	32.727	220	141	4	4	223	2	214	5.07e-28	103	tctD
sp|P13792|PHOP_BACSU	A.veroniiC4GL003401	33.478	230	137	5	4	231	7	222	8.7e-28	103	phoP
sp|P13792|PHOP_BACSU	A.veroniiC4GL001258	49.138	116	57	1	5	118	26	141	1.71e-27	106	NA
tr|P74992|P74992_YERPE	A.veroniiC4GL003392	30.263	228	148	5	3	220	6	232	2.75e-27	101	arcA
sp|P31802|NARP_ECOLI	A.veroniiC4GL003099	34.694	196	117	4	7	202	2	186	3.74e-27	100	uhpA
tr|P74992|P74992_YERPE	A.veroniiC4GL004607	30.973	226	146	3	2	218	4	228	7.65e-27	100	K02483
sp|P0AFJ5|PHOB_ECOLI	A.veroniiC4GL002765	31.76	233	145	5	3	225	2	230	8.07e-27	100	rstA
BfmR-AAG07488.1	A.veroniiC4GL003786	35.714	238	122	7	7	239	4	215	1.49e-26	99.8	phoB
ompR	A.veroniiC4GL001205	37.762	143	80	3	6	145	4	140	6.17e-26	95.9	phoB
BfmR-AAG07488.1	A.veroniiC4GL002921	35	240	134	5	7	246	3	220	1.01e-25	97.8	tctD
ompR	A.veroniiC4GL004675	39.2	125	71	3	7	130	6	126	2.74e-25	94	creB
sp|P0A9Q1|ARCA_ECOLI	A.veroniiC4GL004289	30.568	229	147	5	6	233	3	220	7.57e-25	95.1	mprA
ompR	A.veroniiC4GL001604	34.194	155	90	6	7	156	16	163	1.22e-24	92.8	adeR
sp|P0A9F3|CYSB_ECOLI	A.veroniiC4GL004209	27.668	253	160	6	1	243	1	240	1.86e-24	97.8	NA
tr|Q8Z7D3|Q8Z7D3_SALTI	A.veroniiC4GL004209	27.132	258	183	5	1	257	1	254	2.79e-24	97.4	NA
ompR	A.veroniiC4GL004421	32.468	154	96	2	6	158	2	148	2.91e-24	91.3	K02483
sp|P0A9Q1|ARCA_ECOLI	A.veroniiC4GL003576	28.319	226	147	3	6	230	3	214	5.09e-24	93.2	qseB
sp|P0A9F3|CYSB_ECOLI	A.veroniiC4GL003547	26.038	265	182	4	1	254	1	262	5.16e-24	96.7	oxyR
sp|P0ACN7|CYTR_ECOLI	A.veroniiC4GL003307	25.084	299	221	3	1	298	1	297	1.68e-23	96.3	scrR
ompR	A.veroniiC4GL003576	36.765	136	78	2	6	140	2	130	1.99e-23	89.4	qseB
sp|P0A9Q1|ARCA_ECOLI	A.veroniiC4GL003401	32.751	229	140	7	6	232	8	224	2.65e-23	91.3	phoP
tr|Q8Z7D3|Q8Z7D3_SALTI	A.veroniiC4GL003547	25.806	248	181	3	1	248	1	245	6.16e-23	94	oxyR
ompR	A.veroniiC4GL003401	39.456	147	81	3	6	151	7	146	7.53e-23	87.8	phoP
BfmR-AAG07488.1	A.veroniiC4GL004289	30.837	227	145	6	7	233	3	217	2.93e-22	88.6	mprA
sp|P0AFJ5|PHOB_ECOLI	A.veroniiC4GL000991	34.4	125	79	1	1	125	1	122	1.1e-21	84	cheY
sp|P31802|NARP_ECOLI	A.veroniiC4GL001167	30.583	206	139	3	7	210	5	208	4.97e-21	84.3	NA
ompR	A.veroniiC4GL002765	34.899	149	93	3	6	151	3	150	8.27e-21	82.4	rstA
sp|P13792|PHOP_BACSU	A.veroniiC4GL000991	35.833	120	75	1	1	118	1	120	1.48e-20	81.3	cheY
ompR	A.veroniiC4GL000014	31.613	155	100	3	6	159	3	152	4.12e-20	80.5	kdpE
ompR	A.veroniiC4GL004289	30.519	154	99	2	6	158	2	148	1.03e-19	79.3	mprA
tr|P74992|P74992_YERPE	A.veroniiC4GL002765	26.471	238	146	5	2	220	3	230	1.66e-19	80.9	rstA
BfmR-AAG07488.1	A.veroniiC4GL001258	43.103	116	65	1	7	121	26	141	6.05e-19	82	NA
BfmR-AAG07488.1	A.veroniiC4GL000991	34.821	112	72	1	7	117	5	116	1.52e-18	76.3	cheY
sp|P0A9Q1|ARCA_ECOLI	A.veroniiC4GL003786	29.386	228	140	6	6	232	4	211	3.6e-18	77.4	phoB
sp|P0A9Q1|ARCA_ECOLI	A.veroniiC4GL002921	27.434	226	149	4	6	230	3	214	3.84e-18	77.4	tctD
sp|P0A9F3|CYSB_ECOLI	A.veroniiC4GL004595	23.843	281	197	7	1	273	1	272	1.37e-17	78.6	ilvY
sp|P0AFJ5|PHOB_ECOLI	A.veroniiC4GL001258	37.069	116	73	0	5	120	26	141	4.58e-17	76.3	NA
sp|O34827|YKUM_BACSU	A.veroniiC4GL001798	28.313	166	113	3	1	165	1	161	5.95e-17	76.6	oxyR
ompR	A.veroniiC4GL001258	34.711	121	76	2	7	124	26	146	1.22e-16	72.8	NA
ompR	A.veroniiC4GL004427	36.522	115	72	1	6	119	3	117	1.38e-16	72.8	glrR, qseF
sp|P0AFJ5|PHOB_ECOLI	A.veroniiC4GL001327	28.689	122	86	1	4	124	6	127	1.65e-16	70.5	cheY
ompR	A.veroniiC4GL003786	38.136	118	65	3	7	121	4	116	3.23e-16	69.7	phoB
sp|P13792|PHOP_BACSU	A.veroniiC4GL003701	27.642	123	89	0	3	125	6	128	4.17e-16	73.9	luxO
sp|O34827|YKUM_BACSU	A.veroniiC4GL004595	21.933	269	187	4	1	254	1	261	4.7e-16	73.9	ilvY
ompR	A.veroniiC4GL004494	33.929	112	73	1	6	116	4	115	4.91e-16	71.2	glnG, ntrC
tr|Q8Z7D3|Q8Z7D3_SALTI	A.veroniiC4GL004595	23.843	281	197	7	1	273	1	272	5.9e-16	73.9	ilvY
sp|P13792|PHOP_BACSU	A.veroniiC4GL004494	32.381	105	71	0	1	105	1	105	6.29e-16	73.6	glnG, ntrC
sp|P0A9F3|CYSB_ECOLI	A.veroniiC4GL003761	25.094	267	191	6	3	268	5	263	6.41e-16	73.9	NA
sp|P0A9Q1|ARCA_ECOLI	A.veroniiC4GL000991	31.034	116	77	1	6	118	5	120	7.42e-16	68.9	cheY
tr|Q8Z815|Q8Z815_SALTI	A.veroniiC4GL000470	27.273	143	104	0	10	152	2	144	1.06e-15	67.4	lrp
sp|O34827|YKUM_BACSU	A.veroniiC4GL002788	28.758	153	106	3	1	151	9	160	1.26e-15	72.8	cysB
sp|P0A9Q1|ARCA_ECOLI	A.veroniiC4GL001258	29.545	132	90	1	3	131	23	154	2.73e-15	71.2	NA
tr|Q8Z7D3|Q8Z7D3_SALTI	A.veroniiC4GL003761	25.468	267	190	6	3	268	5	263	5.31e-15	71.2	NA
sp|P0ACN7|CYTR_ECOLI	A.veroniiC4GL004173	23.948	309	218	9	11	316	10	304	1.05e-14	70.9	treR
sp|O34827|YKUM_BACSU	A.veroniiC4GL000748	21.224	245	179	4	11	244	12	253	1.44e-14	70.1	cysB
tr|Q18B74|Q18B74_CLOD6	A.veroniiC4GL001604	34.375	128	76	4	11	137	16	136	1.54e-14	68.6	adeR
tr|P74992|P74992_YERPE	A.veroniiC4GL001258	33.871	124	80	1	3	124	26	149	2.08e-14	68.6	NA
sp|O34827|YKUM_BACSU	A.veroniiC4GL004209	24.138	145	109	1	1	145	1	144	2.18e-14	68.9	NA
sp|O34827|YKUM_BACSU	A.veroniiC4GL001673	25.483	259	172	5	3	245	7	260	3.19e-14	68.6	oxyR
sp|Q53228|REGA_CERS4	A.veroniiC4GL003701	31.068	103	71	0	15	117	8	110	3.29e-14	66.6	luxO
ompR	A.veroniiC4GL002652	34.746	118	73	2	2	115	471	588	3.68e-14	65.9	K20974
tr|P74992|P74992_YERPE	A.veroniiC4GL004427	29.464	112	79	0	2	113	3	114	4.15e-14	67.4	glrR, qseF
sp|P13792|PHOP_BACSU	A.veroniiC4GL004427	29.31	116	82	0	3	118	2	117	8.61e-14	67	glrR, qseF
ompR	A.veroniiC4GL003701	29.839	124	85	2	1	122	1	124	1.19e-13	64.3	luxO
sp|Q53228|REGA_CERS4	A.veroniiC4GL001277	35.398	113	69	2	14	124	12	122	1.68e-13	64.7	K02481
ompR	A.veroniiC4GL000991	25	116	84	2	7	119	5	120	1.81e-13	60.5	cheY
sp|P0AFJ5|PHOB_ECOLI	A.veroniiC4GL001532	29.224	219	119	6	1	208	4	197	2.76e-13	63.5	narP
ompR	A.veroniiC4GL003127	32.432	111	74	1	6	115	5	115	2.9e-13	63.2	flrC, fleR
sp|P13792|PHOP_BACSU	A.veroniiC4GL001530	32.759	116	74	1	5	120	577	688	3.1e-13	65.5	K20974
tr|P74992|P74992_YERPE	A.veroniiC4GL001530	31.933	119	77	1	3	121	577	691	5.74e-13	64.3	K20974
sp|P13792|PHOP_BACSU	A.veroniiC4GL000489	33.571	140	75	4	3	127	201	337	7.68e-13	63.9	cheV
BfmR-AAG07488.1	A.veroniiC4GL001327	34.454	119	76	2	7	123	7	125	8.29e-13	60.8	cheY
sp|P13792|PHOP_BACSU	A.veroniiC4GL003127	33.019	106	71	0	2	107	3	108	9.72e-13	63.9	flrC, fleR
tr|Q18B74|Q18B74_CLOD6	A.veroniiC4GL004558	35.922	103	59	3	39	140	18	114	9.88e-13	63.2	cpxR
tr|P74992|P74992_YERPE	A.veroniiC4GL004494	29.915	117	78	1	2	118	4	116	1.09e-12	63.5	glnG, ntrC
tr|P74992|P74992_YERPE	A.veroniiC4GL002755	35.345	116	70	3	1	112	123	237	1.24e-12	63.2	NA
sp|P0A9E2|SOXS_ECOLI	A.veroniiC4GL001307	28.037	107	76	1	1	106	9	115	1.36e-12	58.9	asfR
tr|Q18B74|Q18B74_CLOD6	A.veroniiC4GL000227	33.333	129	79	4	11	139	8	129	1.49e-12	62.8	K02483
sp|P0A9G2|NHAR_ECOLI	A.veroniiC4GL002044	27.322	183	125	3	1	178	1	180	1.55e-12	63.9	NA
sp|O34827|YKUM_BACSU	A.veroniiC4GL004372	25.781	256	166	9	1	242	1	246	1.68e-12	63.5	NA
sp|O34827|YKUM_BACSU	A.veroniiC4GL003590	24.324	259	181	8	3	250	5	259	1.8e-12	63.5	NA
sp|P0A9E2|SOXS_ECOLI	A.veroniiC4GL000272	30.392	102	69	1	3	104	4	103	1.85e-12	58.5	K13652
ompR	A.veroniiC4GL001277	30.252	119	81	2	6	122	12	130	1.95e-12	60.8	K02481
BfmR-AAG07488.1	A.veroniiC4GL004494	35.294	102	65	1	7	108	5	105	1.98e-12	63.2	glnG, ntrC
tr|A0A0H2W280|A0A0H2W280_YERPE	A.veroniiC4GL003634	28.767	146	97	3	4	146	64	205	2.18e-12	60.5	cysJ
sp|P0AFJ5|PHOB_ECOLI	A.veroniiC4GL003127	31.579	114	76	1	4	117	5	116	2.24e-12	62.8	flrC, fleR
sp|O34827|YKUM_BACSU	A.veroniiC4GL004502	25.957	235	159	7	21	244	2	232	2.85e-12	62.8	cysB
sp|P31802|NARP_ECOLI	A.veroniiC4GL001327	32.174	115	75	2	8	120	6	119	3.45e-12	58.5	cheY
tr|Q8Z815|Q8Z815_SALTI	A.veroniiC4GL004435	25	140	103	2	12	151	7	144	5.9e-12	57.4	asnC
sp|O34827|YKUM_BACSU	A.veroniiC4GL001068	24.125	257	173	7	3	248	8	253	7.49e-12	61.6	gcvA
sp|P13792|PHOP_BACSU	A.veroniiC4GL003857	31.731	104	69	1	4	105	666	769	7.59e-12	61.6	barA, gacS, varS
ompR	A.veroniiC4GL001327	28	125	86	2	1	121	1	125	8.43e-12	56.2	cheY
sp|P13792|PHOP_BACSU	A.veroniiC4GL001532	33.333	129	76	3	1	123	4	128	8.56e-12	59.7	narP
sp|O34827|YKUM_BACSU	A.veroniiC4GL002791	26.606	109	80	0	1	109	1	109	9e-12	58.2	NA
tr|Q8Z7D3|Q8Z7D3_SALTI	A.veroniiC4GL000544	24.111	253	166	8	1	250	1	230	9.06e-12	61.6	nac
sp|P0AFJ5|PHOB_ECOLI	A.veroniiC4GL003701	31.356	118	79	1	4	121	7	122	9.1e-12	60.8	luxO
sp|P0A9F3|CYSB_ECOLI	A.veroniiC4GL001673	22.295	305	218	8	3	298	7	301	1.11e-11	61.6	oxyR
sp|P0AFJ5|PHOB_ECOLI	A.veroniiC4GL004427	25.197	127	93	1	4	130	3	127	1.29e-11	60.5	glrR, qseF
tr|Q18B74|Q18B74_CLOD6	A.veroniiC4GL002921	30.952	126	71	4	9	128	1	116	1.29e-11	60.1	tctD
tr|Q8Z7D3|Q8Z7D3_SALTI	A.veroniiC4GL001673	25.517	145	106	2	3	147	7	149	1.58e-11	61.2	oxyR
tr|P74992|P74992_YERPE	A.veroniiC4GL000991	26.724	116	83	1	3	116	5	120	1.81e-11	56.6	cheY
sp|Q53228|REGA_CERS4	A.veroniiC4GL004494	31.481	108	68	2	15	119	5	109	2.04e-11	58.5	glnG, ntrC
tr|P74992|P74992_YERPE	A.veroniiC4GL003127	33.333	105	70	0	2	106	5	109	2.2e-11	59.7	flrC, fleR
sp|P0AFJ5|PHOB_ECOLI	A.veroniiC4GL001530	31.933	119	73	4	5	122	577	688	2.71e-11	59.7	K20974
sp|P0AFJ5|PHOB_ECOLI	A.veroniiC4GL004494	27.35	117	83	1	1	117	1	115	2.76e-11	59.3	glnG, ntrC
tr|P74992|P74992_YERPE	A.veroniiC4GL002652	32.456	114	74	1	2	112	475	588	2.79e-11	59.3	K20974
sp|P0A9F3|CYSB_ECOLI	A.veroniiC4GL003892	24.603	252	169	8	1	245	1	238	2.86e-11	60.1	NA
sp|P0A8S1|ARGP_ECOLI	A.veroniiC4GL003057	34.028	144	89	4	1	140	1	142	3.43e-11	58.9	oxyR
sp|P0A8S1|ARGP_ECOLI	A.veroniiC4GL003057	34.028	144	89	4	1	140	1	142	3.43e-11	58.9	oxyR
sp|P0A8S1|ARGP_ECOLI	A.veroniiC4GL003057	34.028	144	89	4	1	140	1	142	3.67e-11	58.9	oxyR
sp|P13792|PHOP_BACSU	A.veroniiC4GL002345	25.714	140	99	3	1	135	1098	1237	3.77e-11	59.7	NA
sp|P0A9F3|CYSB_ECOLI	A.veroniiC4GL000544	24.4	250	169	8	1	250	1	230	3.82e-11	59.7	nac
BfmR-AAG07488.1	A.veroniiC4GL002646	31.967	122	81	2	7	127	137	257	4.36e-11	59.3	NA
BfmR-AAG07488.1	A.veroniiC4GL002652	29.508	122	84	1	7	126	476	597	5.52e-11	58.9	K20974
tr|P74992|P74992_YERPE	A.veroniiC4GL001532	29.915	117	78	2	3	116	8	123	5.7e-11	57	narP
sp|P13792|PHOP_BACSU	A.veroniiC4GL002652	33.019	106	68	1	4	106	475	580	6.68e-11	58.5	K20974
sp|P0A9F3|CYSB_ECOLI	A.veroniiC4GL001144	28.75	160	101	5	18	165	8	166	7.14e-11	59.3	NA
sp|P0A9E2|SOXS_ECOLI	A.veroniiC4GL001956	30.303	99	69	0	7	105	170	268	8.64e-11	53.9	exsA
ompR	A.veroniiC4GL001438	33.645	107	70	1	6	111	1157	1263	1.23e-10	55.8	NA
sp|Q53228|REGA_CERS4	A.veroniiC4GL002921	30.252	119	80	1	15	130	3	121	1.24e-10	55.5	tctD
sp|O34827|YKUM_BACSU	A.veroniiC4GL001144	25.18	139	103	1	10	147	1	139	1.38e-10	57.8	NA
sp|P0AFJ5|PHOB_ECOLI	A.veroniiC4GL002652	31.304	115	78	1	4	117	475	589	1.53e-10	57.4	K20974
sp|P0ACN7|CYTR_ECOLI	A.veroniiC4GL002464	23.333	210	143	5	12	210	4	206	1.63e-10	57.4	fruR1, fruR
sp|P0A9Q1|ARCA_ECOLI	A.veroniiC4GL003127	31.852	135	85	3	1	134	1	129	1.67e-10	57.4	flrC, fleR
sp|Q53228|REGA_CERS4	A.veroniiC4GL004421	28.947	114	78	1	15	125	3	116	1.76e-10	55.1	K02483
sp|P0A9F3|CYSB_ECOLI	A.veroniiC4GL004353	22.603	292	184	9	1	275	2	268	1.93e-10	57.8	NA
tr|Q8Z7D3|Q8Z7D3_SALTI	A.veroniiC4GL001144	30.534	131	89	2	18	147	8	137	2.06e-10	57.8	NA
sp|P31802|NARP_ECOLI	A.veroniiC4GL003218	31.132	106	68	2	8	113	3	103	2.3e-10	55.5	K02477
ompR	A.veroniiC4GL000788	34.513	113	72	2	6	117	1169	1280	2.59e-10	55.1	NA
BfmR-AAG07488.1	A.veroniiC4GL003127	33.036	112	74	1	7	118	6	116	2.62e-10	57	flrC, fleR
sp|P13792|PHOP_BACSU	A.veroniiC4GL002799	29.323	133	82	5	28	154	27	153	3.67e-10	56.2	cheC
tr|Q18B74|Q18B74_CLOD6	A.veroniiC4GL001532	24.242	198	125	6	8	185	5	197	4.62e-10	55.1	narP
sp|O34827|YKUM_BACSU	A.veroniiC4GL002118	25.989	177	109	5	1	167	1	165	5.08e-10	56.2	NA
sp|P0AFJ5|PHOB_ECOLI	A.veroniiC4GL003014	26.974	152	104	4	5	151	4	153	5.57e-10	54.3	uvrY, gacA, varA
sp|P13792|PHOP_BACSU	A.veroniiC4GL000788	30.476	105	73	0	1	105	1166	1270	5.68e-10	56.2	NA
tr|P74992|P74992_YERPE	A.veroniiC4GL001438	32.71	107	72	0	2	108	1157	1263	5.81e-10	55.8	NA
tr|Q18B74|Q18B74_CLOD6	A.veroniiC4GL004607	30.833	120	76	4	10	128	4	117	6.12e-10	55.1	K02483
tr|Q8Z7M4|Q8Z7M4_SALTI	A.veroniiC4GL001167	30.392	102	69	1	106	207	104	203	6.29e-10	53.9	NA
tr|Q18B74|Q18B74_CLOD6	A.veroniiC4GL000983	32.143	112	69	2	6	114	1	108	6.48e-10	55.8	cheB
sp|Q53228|REGA_CERS4	A.veroniiC4GL000014	32.075	106	70	2	16	120	4	108	6.63e-10	53.5	kdpE
sp|P0A9F3|CYSB_ECOLI	A.veroniiC4GL002136	21.918	292	213	8	1	285	3	286	6.75e-10	56.2	NA
ompR	A.veroniiC4GL001530	31.624	117	75	2	7	122	577	689	7.81e-10	53.5	K20974
sp|P13792|PHOP_BACSU	A.veroniiC4GL002064	32.381	105	69	1	4	106	659	763	8.01e-10	55.5	K11527
BfmR-AAG07488.1	A.veroniiC4GL002064	32.11	109	71	2	7	113	660	767	8.16e-10	55.8	K11527
sp|P13792|PHOP_BACSU	A.veroniiC4GL002755	27.711	166	111	5	4	164	124	285	8.62e-10	55.1	NA
sp|P0AFJ5|PHOB_ECOLI	A.veroniiC4GL001277	30.579	121	82	1	2	122	10	128	8.67e-10	55.1	K02481
sp|P0AFJ5|PHOB_ECOLI	A.veroniiC4GL000983	35.238	105	65	2	4	106	5	108	8.83e-10	54.7	cheB
tr|P74992|P74992_YERPE	A.veroniiC4GL001327	23.967	121	89	2	1	118	5	125	8.84e-10	52.4	cheY
sp|Q53228|REGA_CERS4	A.veroniiC4GL004427	31.897	116	71	4	15	124	4	117	8.88e-10	53.9	glrR, qseF
tr|Q18B74|Q18B74_CLOD6	A.veroniiC4GL000764	34.653	101	60	3	40	136	4	102	1.08e-09	55.1	NA
sp|O34827|YKUM_BACSU	A.veroniiC4GL003761	25.175	143	107	0	3	145	5	147	1.11e-09	55.1	NA
sp|P0AFJ5|PHOB_ECOLI	A.veroniiC4GL000489	27.119	118	73	2	2	106	200	317	1.12e-09	54.3	cheV
sp|P31802|NARP_ECOLI	A.veroniiC4GL004289	31.068	103	69	1	7	109	1	101	1.15e-09	53.5	mprA
tr|Q8Z7D3|Q8Z7D3_SALTI	A.veroniiC4GL002045	26.214	206	140	7	18	218	25	223	1.25e-09	55.5	metR
sp|P13792|PHOP_BACSU	A.veroniiC4GL001438	25.767	163	117	2	1	159	1154	1316	1.3e-09	55.1	NA
sp|P31802|NARP_ECOLI	A.veroniiC4GL004233	39.13	69	40	1	136	204	135	201	1.62e-09	52.8	csgD
tr|W9BB63|W9BB63_KLEPN	A.veroniiC4GL002367	24.719	178	131	2	30	206	58	233	1.67e-09	53.1	fnr
sp|P0A9F3|CYSB_ECOLI	A.veroniiC4GL003057	25.517	145	102	3	6	150	11	149	1.9e-09	53.9	oxyR
sp|P13792|PHOP_BACSU	A.veroniiC4GL001327	28.689	122	84	3	2	120	4	125	1.94e-09	51.6	cheY
sp|P0ACJ8|CRP_ECOLI	A.veroniiC4GL002367	24.719	178	131	2	30	206	58	233	2.05e-09	52.8	fnr
sp|P0A9Q1|ARCA_ECOLI	A.veroniiC4GL000489	26.05	119	72	2	2	104	199	317	2.11e-09	53.9	cheV
sp|P0A9E2|SOXS_ECOLI	A.veroniiC4GL004112	31.868	91	62	0	14	104	143	233	2.19e-09	49.7	NA
tr|Q18B74|Q18B74_CLOD6	A.veroniiC4GL000193	26.667	135	91	4	7	139	4	132	2.32e-09	53.5	ompR
sp|P0A9Q1|ARCA_ECOLI	A.veroniiC4GL002755	26.515	132	93	2	2	129	121	252	2.52e-09	53.5	NA
tr|Q8Z7M4|Q8Z7M4_SALTI	A.veroniiC4GL001532	30.769	104	67	2	105	206	103	203	2.58e-09	52	narP
tr|Q18B74|Q18B74_CLOD6	A.veroniiC4GL003218	28.704	108	70	2	9	116	2	102	2.76e-09	53.1	K02477
sp|P0A9F3|CYSB_ECOLI	A.veroniiC4GL002045	25.728	206	141	7	18	218	25	223	2.96e-09	54.3	metR
tr|Q8Z7D3|Q8Z7D3_SALTI	A.veroniiC4GL003057	25.517	145	102	3	6	150	11	149	3.1e-09	53.5	oxyR
BfmR-AAG07488.1	A.veroniiC4GL003701	24.8	125	93	1	2	126	3	126	3.13e-09	53.5	luxO
tr|P74992|P74992_YERPE	A.veroniiC4GL000489	30	130	69	5	3	116	203	326	3.24e-09	52.8	cheV
tr|Q8XFG1|Q8XFG1_SALTI	A.veroniiC4GL004040	30.233	129	78	4	12	134	18	140	3.43e-09	49.7	zur
tr|Q8Z7D3|Q8Z7D3_SALTI	A.veroniiC4GL003892	23.81	252	171	8	1	245	1	238	3.56e-09	53.9	NA
sp|Q53228|REGA_CERS4	A.veroniiC4GL001205	27.966	118	80	2	13	125	3	120	3.71e-09	51.2	phoB
sp|P0AFJ5|PHOB_ECOLI	A.veroniiC4GL002345	25	148	105	2	1	142	1098	1245	3.87e-09	53.5	NA
tr|Q18B74|Q18B74_CLOD6	A.veroniiC4GL001258	32	100	65	1	40	136	53	152	4.25e-09	53.5	NA
tr|P74992|P74992_YERPE	A.veroniiC4GL002345	31.818	110	73	1	1	108	1100	1209	4.29e-09	53.1	NA
tr|P74992|P74992_YERPE	A.veroniiC4GL000946	31.481	108	69	1	3	105	696	803	5.31e-09	52.8	torS
sp|P0A9Q1|ARCA_ECOLI	A.veroniiC4GL000049	30.894	123	74	5	7	125	5	120	5.31e-09	52	K02477
tr|Q18B74|Q18B74_CLOD6	A.veroniiC4GL004421	32.52	123	73	5	9	128	1	116	5.54e-09	52.4	K02483
sp|P31802|NARP_ECOLI	A.veroniiC4GL001258	30.081	123	81	3	2	122	20	139	5.7e-09	52.4	NA
sp|O34827|YKUM_BACSU	A.veroniiC4GL001670	29.921	127	85	3	2	127	18	141	6.11e-09	53.1	dsdC
sp|P13792|PHOP_BACSU	A.veroniiC4GL001330	28.387	155	97	4	1	142	1	154	6.72e-09	52.4	cheB
sp|P0A9Q1|ARCA_ECOLI	A.veroniiC4GL002652	29.358	109	73	1	6	110	476	584	6.8e-09	52.8	K20974
sp|P0A9Q1|ARCA_ECOLI	A.veroniiC4GL003701	26.087	138	101	1	6	142	8	145	6.91e-09	52.4	luxO
tr|Q8Z7D3|Q8Z7D3_SALTI	A.veroniiC4GL004353	21.479	284	197	8	1	275	2	268	7.03e-09	52.8	NA
tr|Q18B74|Q18B74_CLOD6	A.veroniiC4GL004289	31.776	107	69	2	9	115	1	103	7.86e-09	51.6	mprA
ompR	A.veroniiC4GL000049	33.945	109	64	4	6	109	3	108	7.87e-09	50.1	K02477
sp|P0ACJ8|CRP_ECOLI	A.veroniiC4GL000304	35.714	84	52	2	24	107	375	456	8e-09	51.6	NA
sp|P0AFJ5|PHOB_ECOLI	A.veroniiC4GL003857	26.05	119	88	0	4	122	666	784	8.04e-09	52.4	barA, gacS, varS
ompR	A.veroniiC4GL000489	28.099	121	71	3	1	105	197	317	8.17e-09	50.4	cheV
tr|W9BB63|W9BB63_KLEPN	A.veroniiC4GL000304	35.714	84	52	2	24	107	375	456	8.23e-09	51.6	NA
tr|Q18B74|Q18B74_CLOD6	A.veroniiC4GL002064	27.344	128	83	3	5	128	654	775	8.28e-09	53.1	K11527
sp|P13792|PHOP_BACSU	A.veroniiC4GL000049	28.902	173	103	5	4	163	3	168	8.72e-09	51.6	K02477
sp|P31802|NARP_ECOLI	A.veroniiC4GL003576	30.323	155	93	4	56	196	48	201	9.02e-09	50.8	qseB
tr|P74992|P74992_YERPE	A.veroniiC4GL000049	29.915	117	78	2	1	115	2	116	9.43e-09	51.2	K02477
sp|P13792|PHOP_BACSU	A.veroniiC4GL000785	31.293	147	89	3	5	149	526	662	9.9e-09	52.4	arcB
tr|P74992|P74992_YERPE	A.veroniiC4GL003701	28.448	116	83	0	2	117	7	122	1.05e-08	51.6	luxO
BfmR-AAG07488.1	A.veroniiC4GL004427	33.333	129	71	4	4	125	1	121	1.11e-08	52	glrR, qseF
ompR	A.veroniiC4GL002646	29.661	118	79	3	7	121	137	253	1.2e-08	50.1	NA
sp|P0A9G2|NHAR_ECOLI	A.veroniiC4GL001798	26.087	230	140	7	6	217	1	218	1.26e-08	52	oxyR
tr|Q18B74|Q18B74_CLOD6	A.veroniiC4GL003401	34.848	132	78	6	9	138	6	131	1.3e-08	51.2	phoP
sp|P0A9F3|CYSB_ECOLI	A.veroniiC4GL002791	27.027	111	79	2	1	111	1	109	1.36e-08	49.3	NA
sp|P0A9Q1|ARCA_ECOLI	A.veroniiC4GL004494	28.333	120	82	2	3	118	2	121	1.41e-08	51.6	glnG, ntrC
tr|P74992|P74992_YERPE	A.veroniiC4GL001437	42.424	66	37	1	1	65	1	66	1.55e-08	51.2	NA
tr|Q18B74|Q18B74_CLOD6	A.veroniiC4GL001205	31.579	76	52	0	40	115	32	107	1.59e-08	50.8	phoB
sp|P0A9E2|SOXS_ECOLI	A.veroniiC4GL002550	29.412	85	59	1	19	103	63	146	1.59e-08	46.6	mtrA
sp|P0AFJ5|PHOB_ECOLI	A.veroniiC4GL001167	25.728	206	130	6	6	206	7	194	1.63e-08	50.1	NA
sp|O34827|YKUM_BACSU	A.veroniiC4GL002044	18.919	259	170	5	1	235	6	248	1.68e-08	51.6	NA
sp|P0A9Q1|ARCA_ECOLI	A.veroniiC4GL002646	24.074	162	109	3	2	150	133	293	1.73e-08	51.2	NA
sp|Q53228|REGA_CERS4	A.veroniiC4GL001532	26.115	157	111	2	16	167	8	164	1.86e-08	49.3	narP
sp|P13792|PHOP_BACSU	A.veroniiC4GL002646	27.5	120	84	2	5	122	137	255	1.93e-08	51.2	NA
tr|Q18B74|Q18B74_CLOD6	A.veroniiC4GL003701	26.606	109	76	2	8	116	5	109	2.01e-08	51.6	luxO
sp|O34827|YKUM_BACSU	A.veroniiC4GL004096	25.17	147	108	2	1	145	1	147	2.05e-08	51.6	cbl
ompR	A.veroniiC4GL003857	29.518	166	100	6	6	158	666	827	2.22e-08	49.3	barA, gacS, varS
tr|P74992|P74992_YERPE	A.veroniiC4GL002064	33.01	103	67	1	2	102	659	761	2.23e-08	50.8	K11527
tr|P74992|P74992_YERPE	A.veroniiC4GL003857	29.825	114	77	2	1	112	665	777	2.24e-08	50.8	barA, gacS, varS
sp|P0AFJ5|PHOB_ECOLI	A.veroniiC4GL002755	27.826	115	80	2	5	117	125	238	2.29e-08	50.8	NA
tr|P74992|P74992_YERPE	A.veroniiC4GL000789	42.424	66	37	1	1	65	1	66	2.37e-08	48.9	cheY
sp|P31802|NARP_ECOLI	A.veroniiC4GL001205	26.54	211	127	7	8	197	4	207	2.61e-08	49.7	phoB
tr|Q18B74|Q18B74_CLOD6	A.veroniiC4GL002765	29.06	117	76	4	10	125	3	113	3e-08	50.1	rstA
tr|Q8Z7D3|Q8Z7D3_SALTI	A.veroniiC4GL002791	27.027	111	79	2	1	111	1	109	3.42e-08	48.1	NA
sp|P0A9E2|SOXS_ECOLI	A.veroniiC4GL002120	28.037	107	66	3	6	107	186	286	3.54e-08	46.6	K07506
sp|P0A9E2|SOXS_ECOLI	A.veroniiC4GL001664	28	100	72	0	5	104	183	282	3.85e-08	46.6	NA
tr|Q8Z7D3|Q8Z7D3_SALTI	A.veroniiC4GL002136	21.575	292	214	8	1	285	3	286	3.88e-08	50.8	NA
sp|P06993|MALT_ECOLI	A.veroniiC4GL001167	41.892	74	39	2	824	893	136	209	4.16e-08	51.6	NA
tr|P74992|P74992_YERPE	A.veroniiC4GL003014	31.325	83	57	0	27	109	30	112	4.28e-08	48.9	uvrY, gacA, varA
sp|O34827|YKUM_BACSU	A.veroniiC4GL001148	27.815	151	98	4	3	149	9	152	4.75e-08	50.4	NA
BfmR-AAG07488.1	A.veroniiC4GL002345	32.11	109	71	3	7	113	1102	1209	5.04e-08	50.4	NA
BfmR-AAG07488.1	A.veroniiC4GL000049	32.381	105	64	4	8	109	5	105	5.07e-08	49.3	K02477
sp|P31802|NARP_ECOLI	A.veroniiC4GL000193	33.051	118	73	2	7	122	6	119	5.41e-08	48.9	ompR
sp|O34827|YKUM_BACSU	A.veroniiC4GL000994	24.324	185	130	2	3	178	6	189	5.5e-08	50.1	NA
sp|Q53228|REGA_CERS4	A.veroniiC4GL003127	30.693	101	68	2	15	114	6	105	5.82e-08	48.5	flrC, fleR
sp|O34827|YKUM_BACSU	A.veroniiC4GL004353	22.989	261	172	11	1	250	2	244	5.9e-08	50.1	NA
tr|Q18B74|Q18B74_CLOD6	A.veroniiC4GL002652	30.769	130	77	4	7	130	472	594	6.04e-08	50.4	K20974
ompR	A.veroniiC4GL002064	26.357	129	92	2	3	128	656	784	6.1e-08	48.1	K11527
sp|O34827|YKUM_BACSU	A.veroniiC4GL001133	24.051	158	116	3	1	156	2	157	6.25e-08	49.7	NA
tr|Q18B74|Q18B74_CLOD6	A.veroniiC4GL001530	30.303	99	63	3	39	137	603	695	6.36e-08	50.4	K20974
sp|P31802|NARP_ECOLI	A.veroniiC4GL000227	33.043	115	74	2	8	122	7	118	6.48e-08	48.5	K02483
sp|Q53228|REGA_CERS4	A.veroniiC4GL004607	29.008	131	83	4	13	137	3	129	6.55e-08	47.8	K02483
sp|P0A9F3|CYSB_ECOLI	A.veroniiC4GL000994	22.581	217	150	4	10	219	12	217	6.76e-08	50.1	NA
BfmR-AAG07488.1	A.veroniiC4GL001277	25.6	125	92	1	7	131	13	136	7.24e-08	49.7	K02481
BfmR-AAG07488.1	A.veroniiC4GL001530	32.203	118	73	3	7	123	577	688	7.31e-08	49.7	K20974
sp|Q2G0B1|MGRA_STAA8	A.veroniiC4GL004061	27.473	91	63	1	18	105	10	100	7.38e-08	46.2	NA
sp|P0A9F3|CYSB_ECOLI	A.veroniiC4GL001229	25.6	125	90	1	22	146	22	143	7.76e-08	50.1	NA
sp|O34827|YKUM_BACSU	A.veroniiC4GL002045	25.41	122	91	0	1	122	9	130	8.05e-08	49.7	metR
tr|Q8Z7D3|Q8Z7D3_SALTI	A.veroniiC4GL001229	26.4	125	89	1	22	146	22	143	8.12e-08	49.7	NA
sp|P13792|PHOP_BACSU	A.veroniiC4GL000764	31.169	77	53	0	29	105	1	77	9.54e-08	48.5	NA
sp|O34827|YKUM_BACSU	A.veroniiC4GL000544	29.762	84	59	0	1	84	1	84	9.67e-08	49.3	nac
tr|Q18B74|Q18B74_CLOD6	A.veroniiC4GL004675	31.633	98	61	3	43	139	36	128	9.68e-08	48.5	creB
sp|P0A9F3|CYSB_ECOLI	A.veroniiC4GL000571	25.197	254	161	9	9	249	3	240	1.06e-07	49.7	NA
sp|P0ACN7|CYTR_ECOLI	A.veroniiC4GL002353	24.017	229	149	9	68	284	25	240	1.12e-07	49.7	rbsB
BfmR-AAG07488.1	A.veroniiC4GL002755	31.034	116	74	3	7	118	125	238	1.25e-07	48.9	NA
sp|P0A9E2|SOXS_ECOLI	A.veroniiC4GL004411	27.711	83	59	1	19	101	185	266	1.28e-07	45.1	K07506
sp|P0A9Q1|ARCA_ECOLI	A.veroniiC4GL001277	30.189	106	65	2	6	106	13	114	1.34e-07	48.5	K02481
sp|P31802|NARP_ECOLI	A.veroniiC4GL001330	28.276	145	96	3	8	150	4	142	1.37e-07	48.1	cheB
sp|P0AFJ5|PHOB_ECOLI	A.veroniiC4GL002064	25.397	126	91	1	4	129	659	781	1.52e-07	48.5	K11527
sp|P0A8S1|ARGP_ECOLI	A.veroniiC4GL004247	30.435	184	118	4	4	180	7	187	1.58e-07	48.9	gcvA
sp|P0A8S1|ARGP_ECOLI	A.veroniiC4GL004247	30.435	184	118	4	4	180	7	187	1.58e-07	48.9	gcvA
sp|P0A8S1|ARGP_ECOLI	A.veroniiC4GL004247	30.435	184	118	4	4	180	7	187	1.58e-07	48.5	gcvA
sp|Q53228|REGA_CERS4	A.veroniiC4GL003401	40	65	39	0	56	120	49	113	1.75e-07	46.6	phoP
sp|O34827|YKUM_BACSU	A.veroniiC4GL003057	20.812	197	139	6	6	197	11	195	1.8e-07	47.8	oxyR
sp|O34827|YKUM_BACSU	A.veroniiC4GL000535	21.456	261	170	6	1	240	5	251	1.83e-07	48.5	NA
sp|O34827|YKUM_BACSU	A.veroniiC4GL001229	22.695	141	107	1	6	146	7	145	1.87e-07	48.5	NA
sp|P0A9Q1|ARCA_ECOLI	A.veroniiC4GL001327	26.891	119	83	2	6	120	7	125	1.93e-07	45.8	cheY
BfmR-AAG07488.1	A.veroniiC4GL000489	26.891	119	73	2	7	111	203	321	1.94e-07	48.1	cheV
ompR	A.veroniiC4GL002755	29.412	119	80	3	1	115	119	237	2.03e-07	46.2	NA
sp|Q53228|REGA_CERS4	A.veroniiC4GL000227	24.444	135	98	2	11	142	4	137	2.08e-07	46.6	K02483
tr|Q18B74|Q18B74_CLOD6	A.veroniiC4GL002799	32.075	106	69	2	9	114	1	103	2.11e-07	48.1	cheC
tr|Q18B74|Q18B74_CLOD6	A.veroniiC4GL000991	32.895	76	51	0	40	115	32	107	2.29e-07	45.8	cheY
BfmR-AAG07488.1	A.veroniiC4GL003857	28.155	103	73	1	7	108	667	769	2.53e-07	48.1	barA, gacS, varS
ompR	A.veroniiC4GL001532	30	120	79	4	4	119	5	123	2.64e-07	45.4	narP
tr|P74992|P74992_YERPE	A.veroniiC4GL000764	31.081	74	51	0	30	103	4	77	2.82e-07	47	NA
tr|Q18B74|Q18B74_CLOD6	A.veroniiC4GL001330	23.226	155	99	6	9	147	3	153	3.04e-07	47.8	cheB
ompR	A.veroniiC4GL002345	25	128	93	2	6	130	1101	1228	3.11e-07	45.8	NA
sp|P0AFJ5|PHOB_ECOLI	A.veroniiC4GL002646	22.881	118	90	1	5	122	137	253	3.25e-07	47.4	NA
tr|Q18B74|Q18B74_CLOD6	A.veroniiC4GL000049	30.392	102	66	3	27	127	19	116	3.33e-07	47.4	K02477
sp|P13792|PHOP_BACSU	A.veroniiC4GL003014	28.44	109	76	2	4	110	3	111	3.33e-07	46.6	uvrY, gacA, varA
sp|Q53228|REGA_CERS4	A.veroniiC4GL000193	27.358	106	77	0	15	120	8	113	3.38e-07	45.8	ompR
ompR	A.veroniiC4GL001167	26.613	124	85	2	1	119	1	123	3.72e-07	45.1	NA
sp|P0AFJ5|PHOB_ECOLI	A.veroniiC4GL002755	31.429	105	68	1	1	105	1	101	4.18e-07	47	NA
tr|P74992|P74992_YERPE	A.veroniiC4GL000788	28.571	105	75	0	2	106	1169	1273	4.95e-07	47	NA
sp|P0A9F3|CYSB_ECOLI	A.veroniiC4GL002789	29.885	87	59	1	170	256	3	87	4.95e-07	45.4	NA
sp|P13792|PHOP_BACSU	A.veroniiC4GL000983	31.429	105	67	3	4	104	5	108	5.51e-07	46.6	cheB
sp|P0A9G2|NHAR_ECOLI	A.veroniiC4GL000544	26.271	118	84	2	6	122	1	116	6.78e-07	46.6	nac
sp|P0A9G2|NHAR_ECOLI	A.veroniiC4GL001133	35.211	71	46	0	6	76	2	72	7.2e-07	46.6	NA
sp|P13792|PHOP_BACSU	A.veroniiC4GL001277	27.5	120	87	0	4	123	12	131	7.48e-07	46.2	K02481
sp|P0A9F3|CYSB_ECOLI	A.veroniiC4GL000231	22.185	302	196	10	1	285	11	290	7.59e-07	47	NA
sp|P0A8S1|ARGP_ECOLI	A.veroniiC4GL004209	42.857	49	28	0	5	53	2	50	7.77e-07	46.6	NA
sp|P0A9Q1|ARCA_ECOLI	A.veroniiC4GL003147	28.226	124	77	3	6	118	183	305	7.89e-07	45.8	cheV
sp|P0A8S1|ARGP_ECOLI	A.veroniiC4GL004209	42.857	49	28	0	5	53	2	50	7.9e-07	46.6	NA
sp|P0A8S1|ARGP_ECOLI	A.veroniiC4GL004209	42.857	49	28	0	5	53	2	50	7.9e-07	46.6	NA
ompR	A.veroniiC4GL002064	27.273	154	106	3	7	155	513	665	8.01e-07	44.7	K11527
sp|O34827|YKUM_BACSU	A.veroniiC4GL001120	22.907	227	144	8	5	220	8	214	9.2e-07	46.6	NA
tr|Q8Z7D3|Q8Z7D3_SALTI	A.veroniiC4GL000571	23.228	254	166	6	9	249	3	240	9.81e-07	46.6	NA
sp|P31802|NARP_ECOLI	A.veroniiC4GL000789	33.333	78	49	2	9	85	3	78	1e-06	44.3	cheY
sp|P13792|PHOP_BACSU	A.veroniiC4GL001636	26.389	144	100	5	3	140	17	160	1.01e-06	46.2	NA
sp|O34827|YKUM_BACSU	A.veroniiC4GL003951	22.49	249	174	10	6	242	9	250	1.07e-06	46.2	iciA
tr|Q18B74|Q18B74_CLOD6	A.veroniiC4GL004494	26.95	141	95	4	10	148	4	138	1.11e-06	46.2	glnG, ntrC
sp|P0A9F3|CYSB_ECOLI	A.veroniiC4GL001068	25.658	152	99	8	11	153	15	161	1.15e-06	46.2	gcvA
tr|P74992|P74992_YERPE	A.veroniiC4GL001330	29.565	115	73	4	1	111	3	113	1.15e-06	45.4	cheB
sp|P31802|NARP_ECOLI	A.veroniiC4GL001604	24.752	202	121	6	17	199	33	222	1.16e-06	44.7	adeR
ompR	A.veroniiC4GL002799	27.329	161	98	6	6	154	2	155	1.21e-06	43.9	cheC
sp|P31802|NARP_ECOLI	A.veroniiC4GL000788	32.727	110	70	2	8	116	1169	1275	1.23e-06	45.4	NA
sp|P0A8S1|ARGP_ECOLI	A.veroniiC4GL002039	30.345	145	88	4	1	135	1	142	1.26e-06	45.8	leuO
sp|P0A8S1|ARGP_ECOLI	A.veroniiC4GL002039	30.345	145	88	4	1	135	1	142	1.26e-06	45.8	leuO
sp|P0A8S1|ARGP_ECOLI	A.veroniiC4GL002039	30.345	145	88	4	1	135	1	142	1.27e-06	45.8	leuO
ompR	A.veroniiC4GL001199	33.981	103	63	5	8	106	7	108	1.51e-06	43.5	K02475
BfmR-AAG07488.1	A.veroniiC4GL001167	23.256	172	108	4	45	216	48	195	1.57e-06	44.7	NA
tr|Q18B74|Q18B74_CLOD6	A.veroniiC4GL000014	26.38	163	92	6	45	183	36	194	1.61e-06	45.1	kdpE
sp|P0A9G2|NHAR_ECOLI	A.veroniiC4GL004247	32.99	97	64	1	9	104	10	106	1.66e-06	45.8	gcvA
tr|Q8Z7D3|Q8Z7D3_SALTI	A.veroniiC4GL003551	26.05	119	86	2	2	120	3	119	1.84e-06	45.8	NA
tr|Q18B74|Q18B74_CLOD6	A.veroniiC4GL001437	25.243	103	72	2	40	140	31	130	1.84e-06	45.4	NA
BfmR-AAG07488.1	A.veroniiC4GL000788	29.412	102	71	1	7	108	1170	1270	1.99e-06	45.4	NA
sp|P31802|NARP_ECOLI	A.veroniiC4GL001530	30.769	104	70	1	6	109	574	675	2.16e-06	44.7	K20974
sp|P0A9G2|NHAR_ECOLI	A.veroniiC4GL002791	30.556	72	50	0	6	77	1	72	2.3e-06	42.7	NA
BfmR-AAG07488.1	A.veroniiC4GL001438	27.273	143	96	3	7	146	1158	1295	2.32e-06	45.4	NA
sp|P0A9Q1|ARCA_ECOLI	A.veroniiC4GL002345	25.41	122	88	1	6	124	1102	1223	2.36e-06	45.1	NA
tr|P74992|P74992_YERPE	A.veroniiC4GL001199	30.986	71	49	0	35	105	40	110	2.38e-06	43.9	K02475
sp|P31802|NARP_ECOLI	A.veroniiC4GL000991	29.825	114	76	3	9	120	5	116	2.41e-06	42.4	cheY
sp|P0A8S1|ARGP_ECOLI	A.veroniiC4GL004372	25.694	288	188	12	15	289	12	286	2.44e-06	45.1	NA
sp|P0A8S1|ARGP_ECOLI	A.veroniiC4GL004372	25.694	288	188	12	15	289	12	286	2.44e-06	45.1	NA
sp|P0A8S1|ARGP_ECOLI	A.veroniiC4GL004372	25.694	288	188	12	15	289	12	286	2.44e-06	45.1	NA
sp|P0AFJ5|PHOB_ECOLI	A.veroniiC4GL003147	26.562	128	85	3	1	120	179	305	2.46e-06	44.3	cheV
sp|P0AFJ5|PHOB_ECOLI	A.veroniiC4GL001199	31.731	104	67	3	6	107	7	108	2.48e-06	43.9	K02475
sp|P0A9G2|NHAR_ECOLI	A.veroniiC4GL004353	22.727	110	84	1	6	115	2	110	2.6e-06	45.1	NA
sp|P0A9Q1|ARCA_ECOLI	A.veroniiC4GL001532	25.253	198	130	7	6	192	8	198	2.61e-06	43.9	narP
sp|Q53228|REGA_CERS4	A.veroniiC4GL001199	28.947	114	76	3	14	124	6	117	2.73e-06	43.1	K02475
sp|Q53228|REGA_CERS4	A.veroniiC4GL003392	26.168	107	78	1	15	121	6	111	2.87e-06	43.1	arcA
ompR	A.veroniiC4GL000983	26.718	131	80	6	3	126	2	123	2.89e-06	42.7	cheB
sp|P0A9Q1|ARCA_ECOLI	A.veroniiC4GL001530	29.412	102	71	1	6	106	577	678	2.93e-06	44.7	K20974
sp|P0A8S1|ARGP_ECOLI	A.veroniiC4GL000558	42.373	59	33	1	1	58	1	59	2.98e-06	41.2	NA
sp|P0A8S1|ARGP_ECOLI	A.veroniiC4GL000558	42.373	59	33	1	1	58	1	59	3.05e-06	41.2	NA
sp|P0A8S1|ARGP_ECOLI	A.veroniiC4GL000558	42.373	59	33	1	1	58	1	59	3.05e-06	41.2	NA
sp|P13792|PHOP_BACSU	A.veroniiC4GL003657	26.496	117	74	3	2	107	182	297	3.14e-06	44.3	cheV
sp|P31802|NARP_ECOLI	A.veroniiC4GL000014	26.471	102	72	2	8	109	3	101	3.14e-06	43.5	kdpE
sp|P31802|NARP_ECOLI	A.veroniiC4GL004558	34.091	88	57	1	35	122	16	102	3.18e-06	43.5	cpxR
sp|P06993|MALT_ECOLI	A.veroniiC4GL004233	38.983	59	36	0	836	894	151	209	3.26e-06	46.2	csgD
sp|Q53228|REGA_CERS4	A.veroniiC4GL004558	28	125	84	3	28	149	5	126	3.6e-06	42.7	cpxR
sp|O34827|YKUM_BACSU	A.veroniiC4GL004247	24.516	155	109	4	17	169	23	171	3.75e-06	44.7	gcvA
sp|P0A9F3|CYSB_ECOLI	A.veroniiC4GL002118	25.758	132	93	4	18	149	17	143	3.77e-06	44.7	NA
tr|Q18B74|Q18B74_CLOD6	A.veroniiC4GL003576	31.633	98	61	4	41	136	31	124	3.79e-06	43.9	qseB
sp|O34827|YKUM_BACSU	A.veroniiC4GL001558	23.577	123	94	0	2	124	3	125	3.8e-06	44.3	bpeT
sp|P0A8S1|ARGP_ECOLI	A.veroniiC4GL004537	24.113	282	198	10	14	289	12	283	3.85e-06	44.7	NA
sp|P0A8S1|ARGP_ECOLI	A.veroniiC4GL004537	24.113	282	198	10	14	289	12	283	4.24e-06	44.3	NA
sp|P0A8S1|ARGP_ECOLI	A.veroniiC4GL004537	24.113	282	198	10	14	289	12	283	4.24e-06	44.3	NA
sp|P31802|NARP_ECOLI	A.veroniiC4GL001437	33.333	78	49	2	9	85	3	78	4.35e-06	43.5	NA
sp|P31802|NARP_ECOLI	A.veroniiC4GL003392	28.814	118	78	4	5	122	3	114	4.75e-06	43.1	arcA
sp|P0A9F3|CYSB_ECOLI	A.veroniiC4GL001233	21.739	276	167	11	3	260	8	252	4.81e-06	44.3	NA
tr|P74992|P74992_YERPE	A.veroniiC4GL001277	25.899	139	94	3	1	131	11	148	4.83e-06	43.5	K02481
sp|Q53228|REGA_CERS4	A.veroniiC4GL003576	26.168	107	79	0	15	121	3	109	4.9e-06	42.4	qseB
sp|Q53228|REGA_CERS4	A.veroniiC4GL003014	28.319	113	79	2	14	124	3	115	4.94e-06	42.4	uvrY, gacA, varA
sp|P0A9Q1|ARCA_ECOLI	A.veroniiC4GL001437	27.679	112	74	3	6	110	3	114	5.69e-06	43.5	NA
sp|P31802|NARP_ECOLI	A.veroniiC4GL003401	29.412	170	100	6	44	197	41	206	6.17e-06	42.7	phoP
tr|Q18B74|Q18B74_CLOD6	A.veroniiC4GL001199	27.103	107	75	2	9	115	5	108	6.23e-06	43.1	K02475
sp|O34827|YKUM_BACSU	A.veroniiC4GL003025	23.171	82	63	0	1	82	1	82	6.28e-06	43.9	NA
sp|Q53228|REGA_CERS4	A.veroniiC4GL000943	24.427	131	95	2	15	142	5	134	6.75e-06	42	torR
sp|O34827|YKUM_BACSU	A.veroniiC4GL002048	27.097	155	109	4	1	154	6	157	7.11e-06	43.5	ilvY
tr|Q8Z7D3|Q8Z7D3_SALTI	A.veroniiC4GL001068	26.271	118	80	5	11	126	15	127	7.38e-06	43.9	gcvA
sp|P0A8S1|ARGP_ECOLI	A.veroniiC4GL003025	43.75	64	35	1	5	67	2	65	7.53e-06	43.5	NA
tr|Q8Z7M4|Q8Z7M4_SALTI	A.veroniiC4GL003099	28.571	91	56	1	115	205	106	187	7.54e-06	42	uhpA
sp|P0A8S1|ARGP_ECOLI	A.veroniiC4GL003025	43.75	64	35	1	5	67	2	65	7.72e-06	43.5	NA
sp|P0A8S1|ARGP_ECOLI	A.veroniiC4GL003025	43.75	64	35	1	5	67	2	65	7.72e-06	43.5	NA
sp|P0A9F3|CYSB_ECOLI	A.veroniiC4GL003551	25.21	119	87	2	2	120	3	119	7.84e-06	43.9	NA
tr|Q8Z7D3|Q8Z7D3_SALTI	A.veroniiC4GL001233	22.101	276	166	11	3	260	8	252	8.4e-06	43.5	NA
sp|P0A9G2|NHAR_ECOLI	A.veroniiC4GL004209	29.487	78	55	0	6	83	1	78	8.69e-06	43.5	NA
sp|P0A9G2|NHAR_ECOLI	A.veroniiC4GL004537	34.375	64	42	0	14	77	10	73	9.2e-06	43.5	NA
sp|P06993|MALT_ECOLI	A.veroniiC4GL001532	41.176	51	30	0	836	886	153	203	1.02e-05	44.7	narP
sp|P0A8S1|ARGP_ECOLI	A.veroniiC4GL000544	48.98	49	25	0	5	53	2	50	1.02e-05	43.1	nac
sp|P0A8S1|ARGP_ECOLI	A.veroniiC4GL000544	48.98	49	25	0	5	53	2	50	1.02e-05	43.1	nac
sp|P0A8S1|ARGP_ECOLI	A.veroniiC4GL000544	48.98	49	25	0	5	53	2	50	1.02e-05	43.1	nac
tr|Q8Z7D3|Q8Z7D3_SALTI	A.veroniiC4GL002118	25.758	132	93	4	18	149	17	143	1.07e-05	43.1	NA
tr|Q18B74|Q18B74_CLOD6	A.veroniiC4GL003857	23.846	130	89	2	6	131	662	785	1.11e-05	43.5	barA, gacS, varS
sp|P0A9G2|NHAR_ECOLI	A.veroniiC4GL001068	35.227	88	57	0	9	96	9	96	1.14e-05	43.1	gcvA
sp|P31802|NARP_ECOLI	A.veroniiC4GL004421	29.126	103	71	1	7	109	1	101	1.14e-05	41.6	K02483
sp|P0AFJ5|PHOB_ECOLI	A.veroniiC4GL003218	26.667	135	82	5	4	132	3	126	1.16e-05	42	K02477
tr|Q8Z7D3|Q8Z7D3_SALTI	A.veroniiC4GL000231	24.231	260	158	11	1	243	11	248	1.19e-05	43.1	NA
BfmR-AAG07488.1	A.veroniiC4GL001437	26.966	89	64	1	7	94	3	91	1.24e-05	42.7	NA
sp|P13792|PHOP_BACSU	A.veroniiC4GL003147	23.438	128	87	3	1	118	179	305	1.26e-05	42.4	cheV
sp|P31802|NARP_ECOLI	A.veroniiC4GL003127	27.2	125	89	1	5	129	2	124	1.31e-05	42.4	flrC, fleR
sp|P0A9G2|NHAR_ECOLI	A.veroniiC4GL001120	26.667	90	59	1	2	84	3	92	1.4e-05	42.7	NA
tr|P74992|P74992_YERPE	A.veroniiC4GL001167	25.641	117	84	2	3	116	7	123	1.42e-05	41.6	NA
sp|P31802|NARP_ECOLI	A.veroniiC4GL002345	30.233	129	83	5	7	131	1100	1225	1.43e-05	42.4	NA
BfmR-AAG07488.1	A.veroniiC4GL002064	27.966	118	82	2	7	121	513	630	1.46e-05	42.7	K11527
sp|P0AFJ5|PHOB_ECOLI	A.veroniiC4GL002799	37.143	70	42	1	48	117	47	114	1.46e-05	42	cheC
sp|Q53228|REGA_CERS4	A.veroniiC4GL001604	26.718	131	91	3	11	137	11	140	1.48e-05	41.2	adeR
sp|P0AFJ5|PHOB_ECOLI	A.veroniiC4GL000049	29.464	112	73	3	4	113	3	110	1.5e-05	41.6	K02477
sp|P0A9G2|NHAR_ECOLI	A.veroniiC4GL001144	31.469	143	80	5	26	158	12	146	1.54e-05	42.7	NA
sp|O34827|YKUM_BACSU	A.veroniiC4GL004453	38.71	62	37	1	6	67	7	67	1.55e-05	42.7	NA
sp|P0A9Q1|ARCA_ECOLI	A.veroniiC4GL000789	30.769	65	44	1	6	69	3	67	1.62e-05	40.8	cheY
sp|P0A8S1|ARGP_ECOLI	A.veroniiC4GL002045	36.364	110	65	4	5	110	10	118	1.79e-05	42.4	metR
sp|P0A8S1|ARGP_ECOLI	A.veroniiC4GL002045	36.364	110	65	4	5	110	10	118	1.79e-05	42.4	metR
sp|Q53228|REGA_CERS4	A.veroniiC4GL000764	28.767	73	52	0	42	114	4	76	1.8e-05	40.8	NA
sp|P0A9G2|NHAR_ECOLI	A.veroniiC4GL003057	29.245	106	72	1	11	116	11	113	1.87e-05	42	oxyR
sp|P0A8S1|ARGP_ECOLI	A.veroniiC4GL002045	36.364	110	65	4	5	110	10	118	2.2e-05	42	metR
sp|O34827|YKUM_BACSU	A.veroniiC4GL000678	21.311	244	165	11	28	257	44	274	2.25e-05	42	NA
tr|P74992|P74992_YERPE	A.veroniiC4GL002646	25.385	130	90	5	3	128	137	263	2.27e-05	41.6	NA
sp|P0A9Q1|ARCA_ECOLI	A.veroniiC4GL002064	24.779	113	82	1	1	110	655	767	2.57e-05	42	K11527
sp|P13792|PHOP_BACSU	A.veroniiC4GL003218	31.933	119	70	4	4	120	3	112	2.61e-05	41.2	K02477
sp|P0A8S1|ARGP_ECOLI	A.veroniiC4GL001068	42	50	29	0	4	53	6	55	2.78e-05	42	gcvA
sp|P0A8S1|ARGP_ECOLI	A.veroniiC4GL001068	42	50	29	0	4	53	6	55	2.78e-05	42	gcvA
sp|P0A8S1|ARGP_ECOLI	A.veroniiC4GL001068	42	50	29	0	4	53	6	55	3.02e-05	41.6	gcvA
tr|P74992|P74992_YERPE	A.veroniiC4GL002755	33.333	105	58	4	2	101	4	101	3.08e-05	41.2	NA
sp|P0AFJ5|PHOB_ECOLI	A.veroniiC4GL000764	25.984	127	86	3	31	152	3	126	3.13e-05	40.8	NA
sp|P31802|NARP_ECOLI	A.veroniiC4GL000983	28.409	88	63	0	7	94	4	91	3.27e-05	40.8	cheB
sp|P0A8S1|ARGP_ECOLI	A.veroniiC4GL001120	40	50	30	0	5	54	8	57	3.33e-05	41.6	NA
sp|P0A8S1|ARGP_ECOLI	A.veroniiC4GL001120	40	50	30	0	5	54	8	57	3.41e-05	41.6	NA
sp|P0A8S1|ARGP_ECOLI	A.veroniiC4GL001120	40	50	30	0	5	54	8	57	3.41e-05	41.6	NA
sp|P0AFJ5|PHOB_ECOLI	A.veroniiC4GL000785	34.906	106	68	1	5	110	526	630	3.42e-05	41.2	arcB
sp|Q2G0B1|MGRA_STAA8	A.veroniiC4GL002229	28.169	71	51	0	32	102	33	103	3.5e-05	38.5	NA
sp|P31802|NARP_ECOLI	A.veroniiC4GL003949	32.759	58	39	0	147	204	174	231	3.55e-05	40.4	luxR, vanR
sp|P31802|NARP_ECOLI	A.veroniiC4GL004607	31.304	115	76	3	8	122	4	115	3.64e-05	40.4	K02483
tr|Q8Z7M4|Q8Z7M4_SALTI	A.veroniiC4GL003949	40	60	36	0	149	208	174	233	3.75e-05	40.4	luxR, vanR
BfmR-AAG07488.1	A.veroniiC4GL001330	29.907	107	69	3	6	108	4	108	3.81e-05	41.2	cheB
sp|Q53228|REGA_CERS4	A.veroniiC4GL004675	23.529	136	100	2	13	145	4	138	3.94e-05	39.7	creB
sp|Q53228|REGA_CERS4	A.veroniiC4GL004416	30.526	95	62	2	24	114	27	121	3.95e-05	40.4	NA
sp|P0A9Q1|ARCA_ECOLI	A.veroniiC4GL001438	25.6	125	88	2	6	129	1158	1278	4.01e-05	41.2	NA
sp|P0A9E2|SOXS_ECOLI	A.veroniiC4GL001411	27.059	85	62	0	7	91	50	134	4.21e-05	37.4	exsA
sp|P0A9Q1|ARCA_ECOLI	A.veroniiC4GL004427	25.641	117	86	1	6	121	4	120	4.29e-05	40.8	glrR, qseF
tr|Q8Z7D3|Q8Z7D3_SALTI	A.veroniiC4GL004082	23.881	134	96	4	16	147	23	152	4.33e-05	41.6	NA
sp|P0AFJ5|PHOB_ECOLI	A.veroniiC4GL001330	27.407	135	88	4	1	131	1	129	4.36e-05	40.8	cheB
sp|P0A8S1|ARGP_ECOLI	A.veroniiC4GL003761	25.926	297	196	9	4	287	3	288	4.45e-05	41.2	NA
sp|P0A8S1|ARGP_ECOLI	A.veroniiC4GL003761	25.926	297	196	9	4	287	3	288	4.45e-05	41.2	NA
sp|P0A9Q1|ARCA_ECOLI	A.veroniiC4GL003014	27.523	109	76	3	5	110	3	111	4.65e-05	40	uvrY, gacA, varA
tr|Q8Z7M4|Q8Z7M4_SALTI	A.veroniiC4GL004672	45.283	53	29	0	156	208	183	235	4.68e-05	40	luxR, vanR
sp|P0A8S1|ARGP_ECOLI	A.veroniiC4GL003807	40.678	59	30	2	11	66	13	69	4.78e-05	41.2	NA
sp|P0A8S1|ARGP_ECOLI	A.veroniiC4GL003761	25.926	297	196	9	4	287	3	288	4.84e-05	41.2	NA
sp|P0A8S1|ARGP_ECOLI	A.veroniiC4GL003807	40.678	59	30	2	11	66	13	69	4.85e-05	41.2	NA
sp|P0A8S1|ARGP_ECOLI	A.veroniiC4GL003807	40.678	59	30	2	11	66	13	69	4.85e-05	41.2	NA
sp|P0AFJ5|PHOB_ECOLI	A.veroniiC4GL002064	22.034	118	90	1	5	120	513	630	6.22e-05	40.4	K11527
sp|P0A9Q1|ARCA_ECOLI	A.veroniiC4GL003657	25.21	119	76	3	1	107	180	297	6.29e-05	40	cheV
sp|P0A9G2|NHAR_ECOLI	A.veroniiC4GL001670	34.177	79	51	1	11	88	22	100	6.35e-05	40.8	dsdC
sp|O34827|YKUM_BACSU	A.veroniiC4GL003551	20.968	124	98	0	2	125	3	126	6.38e-05	40.8	NA
BfmR-AAG07488.1	A.veroniiC4GL000946	26.897	145	99	4	7	145	696	839	6.5e-05	40.8	torS
ompR	A.veroniiC4GL002755	27.723	101	68	3	6	104	4	101	6.63e-05	38.9	NA
sp|P0A9G2|NHAR_ECOLI	A.veroniiC4GL002039	34.426	61	40	0	3	63	1	61	6.71e-05	40.8	leuO
sp|P0A9F3|CYSB_ECOLI	A.veroniiC4GL004372	20.076	264	193	9	1	257	1	253	6.72e-05	40.8	NA
sp|P13792|PHOP_BACSU	A.veroniiC4GL000946	25	160	105	4	2	147	693	851	6.82e-05	40.4	torS
sp|P0A8S1|ARGP_ECOLI	A.veroniiC4GL004453	50.877	57	24	3	15	70	12	65	7.05e-05	40.4	NA
sp|P0A8S1|ARGP_ECOLI	A.veroniiC4GL004453	50.877	57	24	3	15	70	12	65	7.05e-05	40.4	NA
sp|P31802|NARP_ECOLI	A.veroniiC4GL000764	30.488	82	57	0	37	118	3	84	7.11e-05	39.7	NA
sp|P0AFJ5|PHOB_ECOLI	A.veroniiC4GL000788	26.271	118	84	2	1	118	1166	1280	7.14e-05	40.4	NA
sp|P0A8S1|ARGP_ECOLI	A.veroniiC4GL004453	50.877	57	24	3	15	70	12	65	7.46e-05	40.4	NA
tr|P74992|P74992_YERPE	A.veroniiC4GL000983	23.585	106	76	3	1	102	4	108	7.86e-05	39.7	cheB
sp|P0A9E2|SOXS_ECOLI	A.veroniiC4GL003488	23.469	98	75	0	7	104	71	168	8.04e-05	37	K07506
tr|Q8Z7D3|Q8Z7D3_SALTI	A.veroniiC4GL003025	29.63	81	55	2	1	81	1	79	8.1e-05	40.4	NA
sp|P0AFJ5|PHOB_ECOLI	A.veroniiC4GL004415	29.412	119	70	4	5	112	7	122	8.29e-05	38.9	cheY
sp|Q53228|REGA_CERS4	A.veroniiC4GL002755	27.612	134	88	4	2	126	110	243	8.35e-05	39.3	NA
sp|P0A9F3|CYSB_ECOLI	A.veroniiC4GL004537	23.77	122	90	2	20	141	20	138	9.06e-05	40.4	NA
sp|P0A9F3|CYSB_ECOLI	A.veroniiC4GL004082	23.134	134	97	4	16	147	23	152	9.43e-05	40.4	NA
sp|O34827|YKUM_BACSU	A.veroniiC4GL003807	33.333	48	32	0	17	64	22	69	9.45e-05	40	NA
BfmR-AAG07488.1	A.veroniiC4GL001532	29.921	127	86	2	7	131	8	133	9.54e-05	39.3	narP
tr|P74992|P74992_YERPE	A.veroniiC4GL001636	28.682	129	85	5	2	124	18	145	9.76e-05	39.7	NA
sp|P31802|NARP_ECOLI	A.veroniiC4GL002064	33.333	78	50	1	34	109	683	760	0.000111	39.7	K11527
sp|P0A6R3|FIS_ECOLI	A.veroniiC4GL003129	40	45	27	0	54	98	428	472	0.000122	36.2	fleQ, flrA
sp|P0A9G2|NHAR_ECOLI	A.veroniiC4GL002045	37.288	59	37	0	2	60	5	63	0.000123	40	metR
sp|P31802|NARP_ECOLI	A.veroniiC4GL003857	28.205	117	80	3	6	120	664	778	0.000123	39.3	barA, gacS, varS
sp|P31802|NARP_ECOLI	A.veroniiC4GL000265	43.86	57	32	0	153	209	203	259	0.000125	38.9	NA
tr|Q18B74|Q18B74_CLOD6	A.veroniiC4GL000489	32.584	89	45	4	40	114	230	317	0.000126	39.7	cheV
sp|O34827|YKUM_BACSU	A.veroniiC4GL003892	21.285	249	184	5	1	242	1	244	0.000131	39.7	NA
sp|P0A8S1|ARGP_ECOLI	A.veroniiC4GL004366	34.545	55	36	0	1	55	6	60	0.000135	39.7	NA
sp|P0A8S1|ARGP_ECOLI	A.veroniiC4GL004366	34.545	55	36	0	1	55	6	60	0.000135	39.7	NA
sp|P0A8S1|ARGP_ECOLI	A.veroniiC4GL004366	34.545	55	36	0	1	55	6	60	0.000135	39.7	NA
sp|P0A9Q1|ARCA_ECOLI	A.veroniiC4GL000946	32.353	68	46	0	2	69	692	759	0.000138	39.7	torS
sp|P13792|PHOP_BACSU	A.veroniiC4GL002064	24.161	149	107	3	5	147	513	661	0.000146	39.7	K11527
sp|P0A9F3|CYSB_ECOLI	A.veroniiC4GL003590	32.967	91	51	4	3	85	5	93	0.000147	39.7	NA
tr|Q8Z7D3|Q8Z7D3_SALTI	A.veroniiC4GL004537	23.358	137	99	3	20	156	20	150	0.000162	39.7	NA
sp|P31802|NARP_ECOLI	A.veroniiC4GL004494	34.545	110	60	4	8	112	4	106	0.000163	38.9	glnG, ntrC
sp|P13792|PHOP_BACSU	A.veroniiC4GL001199	21.788	179	116	3	6	168	7	177	0.000166	38.5	K02475
sp|O34827|YKUM_BACSU	A.veroniiC4GL004366	41.379	58	34	0	1	58	9	66	0.000171	39.3	NA
sp|P0A9F3|CYSB_ECOLI	A.veroniiC4GL003025	28.395	81	56	2	1	81	1	79	0.000174	39.7	NA
sp|P0A8S1|ARGP_ECOLI	A.veroniiC4GL002798	34.615	104	57	4	15	107	13	116	0.000186	39.3	lldR
sp|P0A8S1|ARGP_ECOLI	A.veroniiC4GL002798	34.615	104	57	4	15	107	13	116	0.000186	39.3	lldR
tr|Q18B74|Q18B74_CLOD6	A.veroniiC4GL000789	28.571	70	47	1	40	109	31	97	0.000187	38.1	cheY
sp|P0A8S1|ARGP_ECOLI	A.veroniiC4GL002798	34.615	104	57	4	15	107	13	116	0.000188	39.3	lldR
sp|P0A9F3|CYSB_ECOLI	A.veroniiC4GL000678	26.111	180	111	6	29	200	44	209	0.0002	39.3	NA
sp|P31802|NARP_ECOLI	A.veroniiC4GL004672	33.333	51	34	0	154	204	183	233	0.000206	38.1	luxR, vanR
sp|P0A8S1|ARGP_ECOLI	A.veroniiC4GL002520	42.857	42	24	0	14	55	17	58	0.000207	39.3	NA
sp|P0AFJ5|PHOB_ECOLI	A.veroniiC4GL000946	29.032	124	85	1	2	122	693	816	0.000207	38.9	torS
sp|P0A8S1|ARGP_ECOLI	A.veroniiC4GL002520	42.857	42	24	0	14	55	17	58	0.000216	39.3	NA
sp|P0A8S1|ARGP_ECOLI	A.veroniiC4GL002520	42.857	42	24	0	14	55	17	58	0.000216	39.3	NA
sp|P0A9G2|NHAR_ECOLI	A.veroniiC4GL003025	27.778	144	102	2	11	153	6	148	0.000218	39.3	NA
sp|P13792|PHOP_BACSU	A.veroniiC4GL001437	25.191	131	89	4	5	129	3	130	0.000223	38.9	NA
BfmR-AAG07488.1	A.veroniiC4GL000789	25.843	89	65	1	7	94	3	91	0.000228	37.7	cheY
sp|P31802|NARP_ECOLI	A.veroniiC4GL001136	33.898	59	39	0	154	212	164	222	0.000229	38.1	sdiA
tr|Q8Z7D3|Q8Z7D3_SALTI	A.veroniiC4GL003590	32.308	65	42	2	3	67	5	67	0.000234	39.3	NA
sp|P31802|NARP_ECOLI	A.veroniiC4GL002921	34.247	73	48	0	40	112	32	104	0.000236	37.7	tctD
sp|P0A9F3|CYSB_ECOLI	A.veroniiC4GL004247	36.364	55	34	1	23	77	28	81	0.000245	39.3	gcvA
ompR	A.veroniiC4GL001636	26.4	125	85	4	6	123	18	142	0.000257	37.4	NA
tr|Q18B74|Q18B74_CLOD6	A.veroniiC4GL000946	26.923	104	71	2	39	138	722	824	0.00026	39.3	torS
sp|P31802|NARP_ECOLI	A.veroniiC4GL002765	32.353	68	45	1	54	121	47	113	0.000286	37.7	rstA
sp|P0A8S1|ARGP_ECOLI	A.veroniiC4GL000041	31.707	82	55	1	1	81	5	86	0.000288	38.9	leuO
sp|P0A8S1|ARGP_ECOLI	A.veroniiC4GL000041	31.707	82	55	1	1	81	5	86	0.000298	38.9	leuO
sp|P0A8S1|ARGP_ECOLI	A.veroniiC4GL000041	31.707	82	55	1	1	81	5	86	0.000298	38.9	leuO
sp|P0A8S1|ARGP_ECOLI	A.veroniiC4GL001144	42.593	54	30	1	14	66	2	55	0.000302	38.5	NA
sp|P0A8S1|ARGP_ECOLI	A.veroniiC4GL001144	45	40	22	0	14	53	2	41	0.000312	38.5	NA
sp|P0A8S1|ARGP_ECOLI	A.veroniiC4GL001144	45	40	22	0	14	53	2	41	0.000312	38.5	NA
tr|Q18B74|Q18B74_CLOD6	A.veroniiC4GL001327	25.217	115	73	4	7	115	3	110	0.000326	37	cheY
sp|P0A9F3|CYSB_ECOLI	A.veroniiC4GL000558	46.809	47	23	1	1	45	1	47	0.000335	35.4	NA
tr|Q8Z7D3|Q8Z7D3_SALTI	A.veroniiC4GL000558	46.809	47	23	1	1	45	1	47	0.000335	35.4	NA
tr|Q8Z7D3|Q8Z7D3_SALTI	A.veroniiC4GL000994	19.816	217	156	4	10	219	12	217	0.000337	38.9	NA
sp|P31802|NARP_ECOLI	A.veroniiC4GL002652	25.641	117	82	2	7	120	474	588	0.000341	38.1	K20974
sp|P0A6R3|FIS_ECOLI	A.veroniiC4GL004494	24.176	91	67	1	8	98	384	472	0.000363	35	glnG, ntrC
tr|Q8Z7D3|Q8Z7D3_SALTI	A.veroniiC4GL004247	36.364	55	34	1	23	77	28	81	0.00038	38.5	gcvA
sp|P0A9G2|NHAR_ECOLI	A.veroniiC4GL000535	23.944	142	104	3	9	149	8	146	0.000392	38.5	NA
sp|P0AFJ5|PHOB_ECOLI	A.veroniiC4GL003099	24.742	97	68	1	49	145	50	141	0.000435	37	uhpA
sp|P31802|NARP_ECOLI	A.veroniiC4GL000049	25.203	123	85	4	8	126	3	122	0.000436	37.4	K02477
BfmR-AAG07488.1	A.veroniiC4GL000785	30.841	107	70	3	7	111	526	630	0.000443	38.1	arcB
sp|P0A8S1|ARGP_ECOLI	A.veroniiC4GL000780	23.906	297	189	11	5	282	2	280	0.000448	38.1	NA
sp|P0A8S1|ARGP_ECOLI	A.veroniiC4GL000929	34.94	83	46	2	1	75	1	83	0.000454	38.1	aphB
sp|P0A8S1|ARGP_ECOLI	A.veroniiC4GL000929	34.94	83	46	2	1	75	1	83	0.000454	38.1	aphB
sp|P0A8S1|ARGP_ECOLI	A.veroniiC4GL000780	23.906	297	189	11	5	282	2	280	0.000455	38.1	NA
sp|P0A8S1|ARGP_ECOLI	A.veroniiC4GL000780	23.906	297	189	11	5	282	2	280	0.000455	38.1	NA
sp|P0A8S1|ARGP_ECOLI	A.veroniiC4GL000929	34.94	83	46	2	1	75	1	83	0.000459	38.1	aphB
sp|P31802|NARP_ECOLI	A.veroniiC4GL003701	27.007	137	94	3	8	144	7	137	0.00046	37.4	luxO
sp|P31802|NARP_ECOLI	A.veroniiC4GL001438	30.631	111	71	3	8	116	1157	1263	0.000486	37.7	NA
ompR	A.veroniiC4GL001330	26.415	106	72	4	6	106	4	108	0.000501	36.2	cheB
sp|P31802|NARP_ECOLI	A.veroniiC4GL002799	26.316	171	120	5	9	178	3	168	0.000531	37.4	cheC
sp|P06993|MALT_ECOLI	A.veroniiC4GL000265	41.667	48	28	0	836	883	204	251	0.000587	39.7	NA
sp|P0A9Q1|ARCA_ECOLI	A.veroniiC4GL000785	25.893	112	81	1	1	110	521	632	0.00059	37.7	arcB
BfmR-AAG07488.1	A.veroniiC4GL003708	31.707	123	72	5	7	122	172	289	0.000644	37.4	cheV
tr|W9BB63|W9BB63_KLEPN	A.veroniiC4GL004416	24.299	107	76	2	24	126	210	315	0.000665	37	NA
sp|P13792|PHOP_BACSU	A.veroniiC4GL002755	29.126	103	71	1	1	103	1	101	0.000668	37.4	NA
sp|O32236|RGHR_BACSU	A.veroniiC4GL000820	37.255	51	30	1	8	58	30	78	0.00071	35	NA
sp|P0A8S1|ARGP_ECOLI	A.veroniiC4GL000678	25.714	245	164	7	21	257	34	268	0.00073	37.4	NA
sp|P0A8S1|ARGP_ECOLI	A.veroniiC4GL000678	25.714	245	164	7	21	257	34	268	0.00073	37.4	NA
sp|P0A9F3|CYSB_ECOLI	A.veroniiC4GL000535	21.774	124	95	2	1	124	5	126	0.000742	37.7	NA
sp|O34827|YKUM_BACSU	A.veroniiC4GL002520	31.579	57	39	0	2	58	8	64	0.000774	37.4	NA
tr|Q8Z7M4|Q8Z7M4_SALTI	A.veroniiC4GL003014	20.779	154	104	5	55	200	50	193	0.000791	36.2	uvrY, gacA, varA
sp|P0AFJ5|PHOB_ECOLI	A.veroniiC4GL001636	24.427	131	90	4	3	127	17	144	0.0008	37	NA
sp|P0A9Q1|ARCA_ECOLI	A.veroniiC4GL001636	26.744	86	58	2	46	127	62	146	0.000802	37	NA
sp|O34827|YKUM_BACSU	A.veroniiC4GL000929	23.529	85	58	1	3	80	6	90	0.000816	37.4	aphB
sp|P0A8S1|ARGP_ECOLI	A.veroniiC4GL000678	25.714	245	164	7	21	257	34	268	0.000816	37.4	NA
sp|P0A9G2|NHAR_ECOLI	A.veroniiC4GL002798	29.204	113	77	2	3	114	1	111	0.000825	37.4	lldR
sp|P0A9E2|SOXS_ECOLI	A.veroniiC4GL001202	25.472	106	78	1	1	106	154	258	0.000857	34.3	NA
sp|P0A8S1|ARGP_ECOLI	A.veroniiC4GL000571	29.67	91	46	2	12	102	4	76	0.001	37.4	NA
sp|P0A8S1|ARGP_ECOLI	A.veroniiC4GL000571	29.67	91	46	2	12	102	4	76	0.001	37.4	NA
sp|O34827|YKUM_BACSU	A.veroniiC4GL003463	18.824	255	170	7	1	230	4	246	0.001	37	NA
sp|P0A9F3|CYSB_ECOLI	A.veroniiC4GL000613	27.941	68	48	1	8	75	10	76	0.001	37	nhaR
sp|P0A8S1|ARGP_ECOLI	A.veroniiC4GL000571	29.67	91	46	2	12	102	4	76	0.001	37	NA
sp|P0A9G2|NHAR_ECOLI	A.veroniiC4GL003547	21.379	145	113	1	6	149	1	145	0.001	37	oxyR
sp|P0A9G2|NHAR_ECOLI	A.veroniiC4GL000929	26.582	79	58	0	3	81	1	79	0.001	37	aphB
tr|Q18B74|Q18B74_CLOD6	A.veroniiC4GL003786	29.167	120	68	4	11	125	4	111	0.001	36.6	phoB
tr|P74992|P74992_YERPE	A.veroniiC4GL000785	25.424	118	84	2	1	114	524	641	0.001	36.6	arcB
sp|P0A9G2|NHAR_ECOLI	A.veroniiC4GL002520	24.306	144	105	2	9	149	10	152	0.001	36.6	NA
tr|Q8Z7D3|Q8Z7D3_SALTI	A.veroniiC4GL000535	21.774	124	95	2	1	124	5	126	0.001	36.6	NA
tr|Q8Z7D3|Q8Z7D3_SALTI	A.veroniiC4GL000613	27.941	68	48	1	8	75	10	76	0.001	36.6	nhaR
tr|Q18B74|Q18B74_CLOD6	A.veroniiC4GL001167	28.571	126	83	5	8	130	4	125	0.001	36.2	NA
BfmR-AAG07488.1	A.veroniiC4GL003147	26.316	133	82	5	4	121	174	305	0.001	36.2	cheV
sp|P0ACJ8|CRP_ECOLI	A.veroniiC4GL004416	24.299	107	76	2	24	126	210	315	0.001	36.2	NA
BfmR-AAG07488.1	A.veroniiC4GL003014	26.154	130	91	4	6	132	3	130	0.001	35.8	uvrY, gacA, varA
sp|P31802|NARP_ECOLI	A.veroniiC4GL000943	27.184	103	72	3	7	109	3	102	0.001	35.8	torR
sp|P13792|PHOP_BACSU	A.veroniiC4GL000789	23.729	118	84	3	5	116	3	120	0.001	35.4	cheY
ompR	A.veroniiC4GL000789	27.5	120	76	4	7	117	3	120	0.001	34.7	cheY
sp|P0A9E2|SOXS_ECOLI	A.veroniiC4GL004449	25.472	106	79	0	2	107	185	290	0.001	33.9	NA
sp|P06993|MALT_ECOLI	A.veroniiC4GL001136	33.846	65	43	0	826	890	154	218	0.002	38.1	sdiA
sp|P0A9F3|CYSB_ECOLI	A.veroniiC4GL000056	32.558	86	49	3	1	86	2	78	0.002	36.2	nhaR
sp|P0A9G2|NHAR_ECOLI	A.veroniiC4GL001673	21.374	131	102	1	26	155	25	155	0.002	35.8	oxyR
tr|Q8Z7M4|Q8Z7M4_SALTI	A.veroniiC4GL000265	33.333	57	38	0	149	205	197	253	0.002	35.4	NA
sp|P0AFJ5|PHOB_ECOLI	A.veroniiC4GL001154	28.283	99	68	2	129	225	3	100	0.002	35.4	cadC
sp|Q53228|REGA_CERS4	A.veroniiC4GL001258	26.786	112	79	2	12	120	22	133	0.002	35.4	NA
tr|Q8Z7M4|Q8Z7M4_SALTI	A.veroniiC4GL001136	34.615	52	34	0	156	207	164	215	0.002	35	sdiA
sp|Q53228|REGA_CERS4	A.veroniiC4GL003786	23.148	108	80	2	13	120	2	106	0.002	35	phoB
ompR	A.veroniiC4GL000764	28.947	76	53	1	50	124	21	96	0.002	34.7	NA
sp|O32236|RGHR_BACSU	A.veroniiC4GL000457	31.034	58	39	1	7	64	11	67	0.002	33.5	NA
tr|Q18B74|Q18B74_CLOD6	A.veroniiC4GL004427	23.636	110	74	4	10	116	3	105	0.003	35.4	glrR, qseF
tr|Q18B74|Q18B74_CLOD6	A.veroniiC4GL001277	25	92	67	1	45	136	45	134	0.003	35.4	K02481
sp|P31802|NARP_ECOLI	A.veroniiC4GL003679	36.207	58	37	0	154	211	189	246	0.003	35	solR, cepR, tofR
tr|P74992|P74992_YERPE	A.veroniiC4GL003708	27.2	125	78	5	1	117	170	289	0.003	34.7	cheV
tr|Q8Z815|Q8Z815_SALTI	A.veroniiC4GL003724	35.556	45	29	0	16	60	5	49	0.003	34.3	psuK
sp|P0A9E2|SOXS_ECOLI	A.veroniiC4GL000012	30.12	83	57	1	21	103	170	251	0.003	32.7	NA
sp|P0A9G2|NHAR_ECOLI	A.veroniiC4GL004372	30	70	49	0	6	75	1	70	0.004	35.4	NA
sp|O34827|YKUM_BACSU	A.veroniiC4GL001233	20.952	105	83	0	20	124	25	129	0.004	35	NA
sp|P0A8S1|ARGP_ECOLI	A.veroniiC4GL002044	29.114	158	102	5	5	156	7	160	0.004	35	NA
sp|P0A8S1|ARGP_ECOLI	A.veroniiC4GL002044	29.114	158	102	5	5	156	7	160	0.004	35	NA
sp|P0A8S1|ARGP_ECOLI	A.veroniiC4GL002044	29.114	158	102	5	5	156	7	160	0.004	35	NA
sp|P31802|NARP_ECOLI	A.veroniiC4GL003786	39.726	73	41	2	51	122	42	112	0.004	34.3	phoB
ompR	A.veroniiC4GL000360	33.333	57	37	1	68	123	15	71	0.004	33.9	flrC, fleR
sp|P0A6R3|FIS_ECOLI	A.veroniiC4GL001277	34.884	43	28	0	55	97	408	450	0.004	32.3	K02481
sp|P0A8S1|ARGP_ECOLI	A.veroniiC4GL002118	26.718	262	167	12	9	261	6	251	0.005	35	NA
sp|P0A8S1|ARGP_ECOLI	A.veroniiC4GL002118	26.718	262	167	12	9	261	6	251	0.005	35	NA
sp|P0A8S1|ARGP_ECOLI	A.veroniiC4GL002118	26.718	262	167	12	9	261	6	251	0.005	35	NA
sp|P0A9G2|NHAR_ECOLI	A.veroniiC4GL003037	32.857	70	47	0	9	78	6	75	0.005	35	NA
sp|P0A9G2|NHAR_ECOLI	A.veroniiC4GL003463	21.053	152	111	3	3	149	1	148	0.005	34.7	NA
sp|P13792|PHOP_BACSU	A.veroniiC4GL001167	22.378	143	94	3	33	173	36	163	0.005	34.3	NA
sp|Q53228|REGA_CERS4	A.veroniiC4GL001167	28.125	64	46	0	61	124	56	119	0.005	33.5	NA
tr|Q8Z7D3|Q8Z7D3_SALTI	A.veroniiC4GL000678	25	180	113	6	29	200	44	209	0.006	35	NA
tr|Q18B74|Q18B74_CLOD6	A.veroniiC4GL003392	29.348	92	58	2	40	129	33	119	0.006	34.3	arcA
BfmR-AAG07488.1	A.veroniiC4GL000983	30.189	106	66	6	7	107	6	108	0.006	34.3	cheB
sp|P31802|NARP_ECOLI	A.veroniiC4GL000785	32.759	58	38	1	38	94	553	610	0.006	34.3	arcB
ompR	A.veroniiC4GL000946	27.523	109	73	2	3	105	692	800	0.006	33.5	torS
tr|Q18B74|Q18B74_CLOD6	A.veroniiC4GL000943	25.556	90	60	2	41	128	33	117	0.007	34.3	torR
sp|P0A8S1|ARGP_ECOLI	A.veroniiC4GL003551	23.256	301	190	10	9	287	7	288	0.007	34.3	NA
ompR	A.veroniiC4GL003099	23.684	114	81	3	6	116	3	113	0.007	32.7	uhpA
sp|P0ACN7|CYTR_ECOLI	A.veroniiC4GL003760	27.778	90	65	0	237	326	152	241	0.008	34.7	ygfZ
sp|O34827|YKUM_BACSU	A.veroniiC4GL001152	26.437	87	62	2	39	124	34	119	0.008	34.3	NA
tr|Q18B74|Q18B74_CLOD6	A.veroniiC4GL004415	25	92	63	2	45	130	41	132	0.008	33.5	cheY
ompR	A.veroniiC4GL000410	46.154	26	14	0	57	82	412	437	0.008	32.7	murC
ompR	A.veroniiC4GL003218	32.203	118	67	7	6	116	3	114	0.008	32.3	K02477
sp|P0A8S1|ARGP_ECOLI	A.veroniiC4GL003551	23.256	301	190	10	9	287	7	288	0.009	34.3	NA
sp|P0A8S1|ARGP_ECOLI	A.veroniiC4GL003551	23.256	301	190	10	9	287	7	288	0.009	34.3	NA
sp|P0A8S1|ARGP_ECOLI	A.veroniiC4GL001673	37.037	54	33	1	1	53	1	54	0.009	33.9	oxyR
sp|P0A8S1|ARGP_ECOLI	A.veroniiC4GL001673	37.037	54	33	1	1	53	1	54	0.009	33.9	oxyR
sp|P0A8S1|ARGP_ECOLI	A.veroniiC4GL001673	37.037	54	33	1	1	53	1	54	0.009	33.9	oxyR
tr|P74992|P74992_YERPE	A.veroniiC4GL003147	22.314	121	83	3	3	113	183	302	0.009	33.5	cheV
BfmR-AAG07488.1	A.veroniiC4GL000764	30.435	69	43	2	50	116	20	85	0.011	33.5	NA
sp|Q53228|REGA_CERS4	A.veroniiC4GL004289	23.585	106	81	0	15	120	3	108	0.012	32.3	mprA
tr|Q18B74|Q18B74_CLOD6	A.veroniiC4GL000788	24.46	139	87	5	5	137	1162	1288	0.013	33.9	NA
sp|P0A9G2|NHAR_ECOLI	A.veroniiC4GL000571	22.5	160	105	5	19	171	9	156	0.013	33.5	NA
sp|P0A9Q1|ARCA_ECOLI	A.veroniiC4GL000764	24.419	86	64	1	30	114	1	86	0.013	33.1	NA
sp|Q53228|REGA_CERS4	A.veroniiC4GL003857	23.077	104	78	1	15	116	667	770	0.014	32.7	barA, gacS, varS
tr|Q18B74|Q18B74_CLOD6	A.veroniiC4GL000785	29.63	54	38	0	39	92	552	605	0.015	33.5	arcB
sp|P0A8S1|ARGP_ECOLI	A.veroniiC4GL002136	33.333	48	32	0	9	56	8	55	0.015	33.5	NA
sp|P0A8S1|ARGP_ECOLI	A.veroniiC4GL002136	33.333	48	32	0	9	56	8	55	0.015	33.5	NA
sp|P0A8S1|ARGP_ECOLI	A.veroniiC4GL002136	33.333	48	32	0	9	56	8	55	0.015	33.5	NA
sp|P0A9G2|NHAR_ECOLI	A.veroniiC4GL000748	33.929	56	36	1	6	60	1	56	0.015	33.5	cysB
sp|P0A9Q1|ARCA_ECOLI	A.veroniiC4GL003218	27.103	107	72	3	7	111	5	107	0.015	32.7	K02477
sp|P0AFJ5|PHOB_ECOLI	A.veroniiC4GL001438	22.695	141	103	3	1	140	1154	1289	0.016	33.1	NA
sp|P0A9Q1|ARCA_ECOLI	A.veroniiC4GL002755	34.906	106	52	6	6	103	5	101	0.016	33.1	NA
sp|P0AFJ5|PHOB_ECOLI	A.veroniiC4GL000360	27.419	62	35	2	98	150	44	104	0.016	32.7	flrC, fleR
tr|Q18B74|Q18B74_CLOD6	A.veroniiC4GL002755	21.667	120	79	4	4	116	118	229	0.017	33.1	NA
sp|Q53228|REGA_CERS4	A.veroniiC4GL002765	24.752	101	71	3	15	113	4	101	0.018	32	rstA
sp|P0A9E2|SOXS_ECOLI	A.veroniiC4GL000080	21.839	87	67	1	18	104	176	261	0.018	30.4	K07506
sp|P0A9G2|NHAR_ECOLI	A.veroniiC4GL003590	37.255	51	32	0	26	76	23	73	0.019	33.1	NA
sp|Q53228|REGA_CERS4	A.veroniiC4GL002799	27.559	127	89	3	16	140	3	128	0.019	32	cheC
ompR	A.veroniiC4GL001437	26.277	137	84	5	7	134	3	131	0.019	31.6	NA
sp|Q2G0B1|MGRA_STAA8	A.veroniiC4GL000590	33.846	65	39	3	16	80	77	137	0.019	31.2	artP
sp|P0A8S1|ARGP_ECOLI	A.veroniiC4GL000994	33.962	53	35	0	1	53	1	53	0.02	33.1	NA
sp|P0A8S1|ARGP_ECOLI	A.veroniiC4GL000994	33.962	53	35	0	1	53	1	53	0.02	33.1	NA
sp|P0A8S1|ARGP_ECOLI	A.veroniiC4GL000994	33.962	53	35	0	1	53	1	53	0.02	33.1	NA
sp|Q53228|REGA_CERS4	A.veroniiC4GL003708	25.41	122	83	3	15	129	172	292	0.02	32	cheV
ompR	A.veroniiC4GL003657	25.385	130	80	4	6	119	184	312	0.02	31.6	cheV
sp|O32236|RGHR_BACSU	A.veroniiC4GL001459	32.759	58	39	0	1	58	24	81	0.02	30.8	NA
sp|P0A9G2|NHAR_ECOLI	A.veroniiC4GL002037	32.979	94	58	2	14	102	10	103	0.021	31.6	aphB
sp|P0A8S1|ARGP_ECOLI	A.veroniiC4GL001798	30	80	56	0	5	84	2	81	0.023	32.7	oxyR
sp|P0A8S1|ARGP_ECOLI	A.veroniiC4GL001798	30	80	56	0	5	84	2	81	0.023	32.7	oxyR
sp|P0A8S1|ARGP_ECOLI	A.veroniiC4GL001798	30	80	56	0	5	84	2	81	0.024	32.7	oxyR
sp|P31802|NARP_ECOLI	A.veroniiC4GL001199	22.115	104	81	0	6	109	3	106	0.024	32	K02475
sp|P0A9Q1|ARCA_ECOLI	A.veroniiC4GL001199	24.51	102	74	3	7	105	7	108	0.024	32	K02475
sp|P0A9F3|CYSB_ECOLI	A.veroniiC4GL001148	22.995	187	124	6	3	177	9	187	0.025	33.1	NA
ompR	A.veroniiC4GL003463	37.5	64	31	2	92	150	144	203	0.025	31.2	NA
sp|P0A9Q1|ARCA_ECOLI	A.veroniiC4GL003099	22.124	113	84	2	6	116	4	114	0.026	32	uhpA
BfmR-AAG07488.1	A.veroniiC4GL001199	30	70	48	1	39	108	40	108	0.027	32	K02475
sp|Q53228|REGA_CERS4	A.veroniiC4GL003218	27.778	126	76	6	16	135	5	121	0.029	31.2	K02477
sp|P0A8S1|ARGP_ECOLI	A.veroniiC4GL003590	36.735	49	31	0	5	53	4	52	0.03	32.3	NA
BfmR-AAG07488.1	A.veroniiC4GL003657	26.316	114	74	2	3	106	181	294	0.03	32	cheV
sp|P0ACJ8|CRP_ECOLI	A.veroniiC4GL004048	25.926	81	60	0	26	106	33	113	0.03	31.2	NA
sp|P0A8S1|ARGP_ECOLI	A.veroniiC4GL003590	36.735	49	31	0	5	53	4	52	0.031	32.3	NA
sp|P0A8S1|ARGP_ECOLI	A.veroniiC4GL003590	36.735	49	31	0	5	53	4	52	0.031	32.3	NA
tr|W9BB63|W9BB63_KLEPN	A.veroniiC4GL004048	25.926	81	60	0	26	106	33	113	0.031	31.2	NA
sp|P0A9Q1|ARCA_ECOLI	A.veroniiC4GL001154	26.733	101	67	5	137	234	6	102	0.033	32	cadC
sp|P0A9E2|SOXS_ECOLI	A.veroniiC4GL001226	34.375	32	21	0	74	105	224	255	0.034	29.6	NA
sp|P0A9Q1|ARCA_ECOLI	A.veroniiC4GL003857	19.266	109	85	1	1	106	662	770	0.035	32	barA, gacS, varS
tr|Q8XFG1|Q8XFG1_SALTI	A.veroniiC4GL001193	34.375	64	36	2	8	71	29	86	0.035	30.4	slyA
BfmR-AAG07488.1	A.veroniiC4GL001636	24.242	132	94	4	7	133	19	149	0.036	32	NA
tr|Q18B74|Q18B74_CLOD6	A.veroniiC4GL003099	22.857	105	76	1	9	113	2	101	0.036	31.6	uhpA
sp|P31802|NARP_ECOLI	A.veroniiC4GL004427	27.473	91	63	2	31	120	25	113	0.038	31.6	glrR, qseF
sp|Q53228|REGA_CERS4	A.veroniiC4GL000489	22.581	155	99	5	1	137	189	340	0.04	31.2	cheV
sp|P0A9F3|CYSB_ECOLI	A.veroniiC4GL000798	30.263	76	49	2	97	169	27	101	0.043	32	ppgK
BfmR-AAG07488.1	A.veroniiC4GL000360	38.462	39	24	0	99	137	44	82	0.044	31.6	flrC, fleR
tr|Q18B74|Q18B74_CLOD6	A.veroniiC4GL002345	21.782	101	77	2	40	139	1129	1228	0.049	32	NA
tr|P74992|P74992_YERPE	A.veroniiC4GL002064	23.529	153	98	5	3	149	513	652	0.049	31.6	K11527
sp|Q53228|REGA_CERS4	A.veroniiC4GL002646	28	100	69	2	17	114	139	237	0.049	30.8	NA
BfmR-AAG07488.1	A.veroniiC4GL004415	29.464	112	70	4	7	109	7	118	0.056	30.8	cheY
tr|Q8Z7D3|Q8Z7D3_SALTI	A.veroniiC4GL001148	22.581	124	94	2	3	126	9	130	0.059	31.6	NA
tr|Q8Z815|Q8Z815_SALTI	A.veroniiC4GL001569	26.374	91	56	2	18	98	38	127	0.059	30.4	mcp
sp|P0AFJ5|PHOB_ECOLI	A.veroniiC4GL000502	25.61	82	60	1	145	226	20	100	0.06	31.2	NA
sp|P0A9G2|NHAR_ECOLI	A.veroniiC4GL004082	23.636	165	110	3	1	158	4	159	0.061	31.6	NA
sp|O32236|RGHR_BACSU	A.veroniiC4GL003668	31.373	51	35	0	7	57	6	56	0.061	28.1	K07727
BfmR-AAG07488.1	A.veroniiC4GL003218	28.333	120	74	4	8	125	5	114	0.063	30.8	K02477
ompR	A.veroniiC4GL000785	27.35	117	77	5	24	133	543	658	0.063	30	arcB
sp|P0A9G2|NHAR_ECOLI	A.veroniiC4GL004502	27.419	62	44	1	26	86	2	63	0.076	31.2	cysB
BfmR-AAG07488.1	A.veroniiC4GL000587	35.294	68	40	2	100	166	60	124	0.083	30.8	afuC, fbpC
sp|P0A9G2|NHAR_ECOLI	A.veroniiC4GL000041	30.159	63	44	0	2	64	4	66	0.084	31.2	leuO
sp|P0A6R3|FIS_ECOLI	A.veroniiC4GL003347	37.097	62	30	2	37	94	16	72	0.093	27.3	K06933
tr|Q8Z7M4|Q8Z7M4_SALTI	A.veroniiC4GL003724	34	50	31	1	156	203	1	50	0.1	30	psuK
tr|Q18B74|Q18B74_CLOD6	A.veroniiC4GL001438	25.424	118	74	5	6	117	1151	1260	0.11	30.8	NA
tr|Q18B74|Q18B74_CLOD6	A.veroniiC4GL001636	27.692	65	46	1	68	131	76	140	0.11	30.8	NA
tr|P74992|P74992_YERPE	A.veroniiC4GL000502	28.75	80	56	1	141	220	21	99	0.11	30.4	NA
sp|P31802|NARP_ECOLI	A.veroniiC4GL001277	25	112	82	1	9	120	13	122	0.11	30	K02481
sp|O34827|YKUM_BACSU	A.veroniiC4GL000613	23.636	55	42	0	17	71	20	74	0.13	30.4	nhaR
sp|P0A6R3|FIS_ECOLI	A.veroniiC4GL002216	36.585	41	25	1	55	95	563	602	0.14	27.7	prpR
sp|P0A8S1|ARGP_ECOLI	A.veroniiC4GL001233	30.488	82	54	2	1	79	1	82	0.15	30.4	NA
sp|P0A8S1|ARGP_ECOLI	A.veroniiC4GL001233	30.488	82	54	2	1	79	1	82	0.15	30.4	NA
sp|P31802|NARP_ECOLI	A.veroniiC4GL001618	34.211	76	45	3	7	77	24	99	0.15	29.6	K07814
sp|P0A8S1|ARGP_ECOLI	A.veroniiC4GL001233	30.488	82	54	2	1	79	1	82	0.16	30	NA
sp|P0A9Q1|ARCA_ECOLI	A.veroniiC4GL001298	41.176	34	18	1	191	224	78	109	0.16	29.6	toxR
sp|P0A9Q1|ARCA_ECOLI	A.veroniiC4GL002799	25.225	111	75	5	5	110	2	109	0.17	29.6	cheC
tr|P74992|P74992_YERPE	A.veroniiC4GL001146	27.381	84	50	2	95	170	360	440	0.18	29.6	E2.2.1.6L, ilvB, ilvG, ilvI
BfmR-AAG07488.1	A.veroniiC4GL002799	34.328	67	41	2	50	115	47	111	0.19	29.6	cheC
sp|P0A6R3|FIS_ECOLI	A.veroniiC4GL004246	34.146	41	27	0	53	93	584	624	0.19	27.3	dhaR
sp|P0A8U6|METJ_ECOLI	A.veroniiC4GL000825	57.895	19	8	0	67	85	61	79	0.2	27.3	surA
sp|P0A8U6|METJ_ECOLI	A.veroniiC4GL000825	57.895	19	8	0	67	85	61	79	0.2	27.3	surA
sp|P0A9F3|CYSB_ECOLI	A.veroniiC4GL001558	22.689	119	90	2	6	124	7	123	0.21	30	bpeT
sp|P0A9E2|SOXS_ECOLI	A.veroniiC4GL003708	31.429	35	22	1	60	92	48	82	0.21	27.3	cheV
sp|P0A9G2|NHAR_ECOLI	A.veroniiC4GL004595	23.171	82	59	1	6	83	1	82	0.22	29.6	ilvY
sp|P0A9G2|NHAR_ECOLI	A.veroniiC4GL002788	32.759	58	34	2	27	79	31	88	0.23	29.6	cysB
sp|Q53228|REGA_CERS4	A.veroniiC4GL000946	34.177	79	48	3	2	78	683	759	0.24	28.9	torS
tr|W9BB63|W9BB63_KLEPN	A.veroniiC4GL003925	38.235	34	21	0	167	200	20	53	0.25	28.5	lrp
sp|P0ACJ8|CRP_ECOLI	A.veroniiC4GL003925	38.235	34	21	0	167	200	20	53	0.25	28.5	lrp
tr|P74992|P74992_YERPE	A.veroniiC4GL002799	23.276	116	84	3	1	113	1	114	0.27	28.9	cheC
tr|P74992|P74992_YERPE	A.veroniiC4GL003563	32.692	52	28	2	26	77	45	89	0.28	28.5	NA
sp|P06993|MALT_ECOLI	A.veroniiC4GL003014	28.889	45	32	0	836	880	149	193	0.29	30.8	uvrY, gacA, varA
sp|P0A9Q1|ARCA_ECOLI	A.veroniiC4GL001167	23.636	110	80	3	6	111	7	116	0.31	28.5	NA
sp|P0A9E2|SOXS_ECOLI	A.veroniiC4GL001601	28.571	56	33	1	27	82	130	178	0.32	26.9	ycfS
sp|P31802|NARP_ECOLI	A.veroniiC4GL003724	34	50	31	1	154	201	1	50	0.34	28.5	psuK
sp|Q53228|REGA_CERS4	A.veroniiC4GL001530	25.62	121	84	4	16	132	577	695	0.36	28.5	K20974
sp|P0A9F3|CYSB_ECOLI	A.veroniiC4GL001670	22.727	110	80	3	22	130	37	142	0.4	29.3	dsdC
sp|P0A8S1|ARGP_ECOLI	A.veroniiC4GL000793	29.87	77	50	2	12	86	89	163	0.4	28.9	metQ
sp|P0A8S1|ARGP_ECOLI	A.veroniiC4GL000793	29.87	77	50	2	12	86	89	163	0.4	28.9	metQ
sp|P0A8S1|ARGP_ECOLI	A.veroniiC4GL000793	29.87	77	50	2	12	86	89	163	0.41	28.9	metQ
sp|P0A9Q1|ARCA_ECOLI	A.veroniiC4GL001330	21.905	105	78	2	5	105	4	108	0.43	28.5	cheB
sp|O34827|YKUM_BACSU	A.veroniiC4GL002039	22.764	123	86	4	21	137	24	143	0.51	28.5	leuO
sp|P0A9G2|NHAR_ECOLI	A.veroniiC4GL001558	29.31	58	41	0	14	71	10	67	0.53	28.5	bpeT
sp|P0A9G2|NHAR_ECOLI	A.veroniiC4GL000717	27.273	77	46	2	9	85	21	87	0.54	28.9	aspA
BfmR-AAG07488.1	A.veroniiC4GL001154	33.333	72	44	3	171	240	36	105	0.54	28.5	cadC
BfmR-AAG07488.1	A.veroniiC4GL001433	28.571	70	40	2	4	63	97	166	0.55	28.5	fadE
sp|P0A9G2|NHAR_ECOLI	A.veroniiC4GL002118	27.273	77	55	1	20	95	15	91	0.57	28.5	NA
tr|Q8Z7D3|Q8Z7D3_SALTI	A.veroniiC4GL001670	22.727	110	80	3	22	130	37	142	0.57	28.5	dsdC
tr|Q8Z7D3|Q8Z7D3_SALTI	A.veroniiC4GL000798	29.73	74	48	2	97	167	27	99	0.59	28.5	ppgK
tr|Q8Z7D3|Q8Z7D3_SALTI	A.veroniiC4GL002048	25	148	108	3	1	148	6	150	0.6	28.5	ilvY
sp|P13792|PHOP_BACSU	A.veroniiC4GL000360	45.833	24	13	0	96	119	44	67	0.6	28.1	flrC, fleR
sp|P08874|ABRB_BACSU	A.veroniiC4GL002507	41.667	36	16	1	31	61	34	69	0.6	25	RP-L25, rplY
sp|P0A9F3|CYSB_ECOLI	A.veroniiC4GL003656	32.432	37	25	0	286	322	97	133	0.62	28.1	tesA
sp|P0A8U6|METJ_ECOLI	A.veroniiC4GL004677	27.5	40	29	0	28	67	225	264	0.63	25.8	creC
sp|P0A8U6|METJ_ECOLI	A.veroniiC4GL004677	27.5	40	29	0	28	67	225	264	0.63	25.8	creC
tr|Q18B74|Q18B74_CLOD6	A.veroniiC4GL002439	25.316	79	53	3	69	145	66	140	0.64	28.5	NA
sp|P0A8U6|METJ_ECOLI	A.veroniiC4GL004200	38.889	36	21	1	36	71	394	428	0.65	25.8	hsdR
sp|P0A8U6|METJ_ECOLI	A.veroniiC4GL004200	38.889	36	21	1	36	71	394	428	0.65	25.8	hsdR
tr|Q8XFG1|Q8XFG1_SALTI	A.veroniiC4GL000177	42.308	26	15	0	58	83	22	47	0.66	26.6	eda
tr|Q8Z7D3|Q8Z7D3_SALTI	A.veroniiC4GL001558	21.849	119	91	2	6	124	7	123	0.68	28.5	bpeT
sp|O32236|RGHR_BACSU	A.veroniiC4GL003307	36.667	30	19	0	11	40	1	30	0.68	26.6	scrR
sp|Q53228|REGA_CERS4	A.veroniiC4GL003394	68.75	16	5	0	4	19	516	531	0.71	27.3	cydC
tr|Q18B74|Q18B74_CLOD6	A.veroniiC4GL003708	30	70	40	3	6	69	167	233	0.74	28.1	cheV
ompR	A.veroniiC4GL003708	28.455	123	76	5	6	120	171	289	0.74	26.9	cheV
sp|P0A9G2|NHAR_ECOLI	A.veroniiC4GL001152	32.727	55	37	0	14	68	4	58	0.76	28.1	NA
sp|P31802|NARP_ECOLI	A.veroniiC4GL004322	37.143	35	20	1	76	108	407	441	0.8	27.7	mshE
sp|P0A9Q1|ARCA_ECOLI	A.veroniiC4GL000360	52.174	23	11	0	96	118	44	66	0.8	27.7	flrC, fleR
sp|P0A9Q1|ARCA_ECOLI	A.veroniiC4GL003544	40.476	42	21	1	125	166	696	733	0.81	27.7	mrcA
sp|P31802|NARP_ECOLI	A.veroniiC4GL002755	25	104	74	2	8	111	4	103	0.81	27.3	NA
tr|P74992|P74992_YERPE	A.veroniiC4GL003657	23.423	111	74	3	2	101	184	294	0.82	27.3	cheV
sp|P0ACN7|CYTR_ECOLI	A.veroniiC4GL002725	20.29	69	52	1	75	143	239	304	0.83	28.1	E2.5.1.54, aroF, aroG, aroH
sp|P0A9G2|NHAR_ECOLI	A.veroniiC4GL000678	24.832	149	101	5	17	160	28	170	0.91	27.7	NA
sp|P0A9G2|NHAR_ECOLI	A.veroniiC4GL000231	31.707	41	28	0	17	57	22	62	0.92	27.7	NA
sp|P0AFJ5|PHOB_ECOLI	A.veroniiC4GL003666	25	120	86	4	5	122	1040	1157	0.92	27.7	E2.7.13.3
sp|P13792|PHOP_BACSU	A.veroniiC4GL000502	33.766	77	49	2	160	236	28	102	0.92	27.3	NA
sp|Q2G0B1|MGRA_STAA8	A.veroniiC4GL003197	21.053	76	59	1	31	105	46	121	0.92	26.2	cybB
sp|P0A9G2|NHAR_ECOLI	A.veroniiC4GL003892	32.143	56	38	0	14	69	9	64	0.94	27.7	NA
tr|Q8XFG1|Q8XFG1_SALTI	A.veroniiC4GL000958	26.984	63	34	3	18	77	407	460	0.96	26.6	ABC.PE.A1
tr|Q8Z7D3|Q8Z7D3_SALTI	A.veroniiC4GL003196	35.938	64	33	3	72	132	219	277	0.99	28.1	mltB
tr|P74992|P74992_YERPE	A.veroniiC4GL001154	20.792	101	77	2	122	220	1	100	1	27.3	cadC
tr|Q8XFG1|Q8XFG1_SALTI	A.veroniiC4GL000243	24.138	58	44	0	60	117	54	111	1	26.2	NA
sp|P0A9F3|CYSB_ECOLI	A.veroniiC4GL002048	25	148	108	3	1	148	6	150	1.1	27.7	ilvY
sp|P0A8S1|ARGP_ECOLI	A.veroniiC4GL003133	28.571	56	35	2	139	192	143	195	1.1	27.7	ppx-gppA
sp|P0A8S1|ARGP_ECOLI	A.veroniiC4GL003133	28.571	56	35	2	139	192	143	195	1.1	27.7	ppx-gppA
sp|P0A8S1|ARGP_ECOLI	A.veroniiC4GL003133	28.571	56	35	2	139	192	143	195	1.1	27.7	ppx-gppA
tr|P74992|P74992_YERPE	A.veroniiC4GL004045	37.037	27	17	0	79	105	83	109	1.1	26.9	yfiC, trmX
sp|P08874|ABRB_BACSU	A.veroniiC4GL000347	25.333	75	46	2	25	89	38	112	1.1	24.6	NA
tr|Q18B74|Q18B74_CLOD6	A.veroniiC4GL003147	41.026	39	15	1	39	69	209	247	1.2	27.3	cheV
tr|Q8Z7D3|Q8Z7D3_SALTI	A.veroniiC4GL002334	26.923	78	48	1	182	259	26	94	1.2	27.3	NA
sp|P0A9E2|SOXS_ECOLI	A.veroniiC4GL002169	34.615	26	17	0	22	47	373	398	1.2	25.4	NA
sp|P0A6R3|FIS_ECOLI	A.veroniiC4GL001656	41.667	24	13	1	39	62	109	131	1.2	25	tsdA
tr|P74992|P74992_YERPE	A.veroniiC4GL004121	31.915	47	31	1	115	160	220	266	1.3	26.9	rsmC
tr|P74992|P74992_YERPE	A.veroniiC4GL003656	25.962	104	51	4	39	120	80	179	1.3	26.6	tesA
sp|O32236|RGHR_BACSU	A.veroniiC4GL000809	22.105	95	72	2	15	107	2	96	1.3	25.8	hflC
tr|A0A0H2W280|A0A0H2W280_YERPE	A.veroniiC4GL001623	36.842	57	30	3	37	88	222	277	1.3	25.8	ABC.FEV.S
sp|O32236|RGHR_BACSU	A.veroniiC4GL000900	52.381	21	10	0	16	36	148	168	1.3	25.4	NA
sp|O34827|YKUM_BACSU	A.veroniiC4GL002004	27.778	54	27	2	128	181	7	48	1.4	27.3	vasJ
sp|P0A9G2|NHAR_ECOLI	A.veroniiC4GL003807	30	50	35	0	14	63	14	63	1.4	27.3	NA
ompR	A.veroniiC4GL003892	33.803	71	34	4	59	128	61	119	1.4	25.8	NA
sp|P0A8S1|ARGP_ECOLI	A.veroniiC4GL000123	26.154	65	37	2	63	124	51	107	1.6	27.3	lacZ
sp|P0A9G2|NHAR_ECOLI	A.veroniiC4GL004178	26.214	103	75	1	39	141	190	291	1.6	27.3	tlyC
sp|P0A8S1|ARGP_ECOLI	A.veroniiC4GL000123	26.154	65	37	2	63	124	51	107	1.7	27.3	lacZ
sp|P0A8S1|ARGP_ECOLI	A.veroniiC4GL000123	26.154	65	37	2	63	124	51	107	1.7	27.3	lacZ
sp|P0A8S1|ARGP_ECOLI	A.veroniiC4GL000535	32.5	80	49	2	5	79	6	85	1.7	26.9	NA
sp|P0A8S1|ARGP_ECOLI	A.veroniiC4GL000535	32.5	80	49	2	5	79	6	85	1.7	26.9	NA
sp|P0A9G2|NHAR_ECOLI	A.veroniiC4GL001233	21.795	78	57	1	15	88	11	88	1.7	26.9	NA
sp|Q53228|REGA_CERS4	A.veroniiC4GL001636	25	68	47	2	61	124	66	133	1.7	26.2	NA
ompR	A.veroniiC4GL000360	26.316	57	25	1	19	58	260	316	1.7	25.8	flrC, fleR
sp|P0A9E2|SOXS_ECOLI	A.veroniiC4GL001915	23.077	65	40	1	43	107	92	146	1.7	24.6	NA
sp|P0A9G2|NHAR_ECOLI	A.veroniiC4GL000436	24.706	85	57	2	31	115	619	696	1.8	27.3	acnB
sp|P0A8S1|ARGP_ECOLI	A.veroniiC4GL000535	32.5	80	49	2	5	79	6	85	1.8	26.9	NA
sp|P31802|NARP_ECOLI	A.veroniiC4GL004397	33.333	63	32	3	14	72	696	752	1.8	26.6	rpoB
sp|P0A9Q1|ARCA_ECOLI	A.veroniiC4GL001894	40	30	18	0	161	190	588	617	1.8	26.6	NA
ompR	A.veroniiC4GL000370	31.373	51	34	1	99	149	15	64	1.8	25.4	flgA
sp|P06993|MALT_ECOLI	A.veroniiC4GL003666	50	38	14	1	704	736	751	788	1.9	28.9	E2.7.13.3
sp|O34827|YKUM_BACSU	A.veroniiC4GL004082	25.806	62	43	1	3	64	14	72	1.9	26.9	NA
sp|P0A9G2|NHAR_ECOLI	A.veroniiC4GL004012	24.806	129	77	4	42	150	123	251	1.9	26.9	DPO5C, umuC
sp|Q53228|REGA_CERS4	A.veroniiC4GL004246	29.114	79	35	2	118	176	544	621	1.9	26.2	dhaR
sp|P0A9E2|SOXS_ECOLI	A.veroniiC4GL001063	30	40	24	1	19	54	82	121	1.9	24.3	thiJ
ompR	A.veroniiC4GL000243	30.233	43	30	0	2	44	44	86	2	25.4	NA
tr|Q8Z815|Q8Z815_SALTI	A.veroniiC4GL003197	50	20	10	0	101	120	44	63	2	25.4	cybB
tr|Q8Z815|Q8Z815_SALTI	A.veroniiC4GL000244	32.143	28	19	0	32	59	111	138	2.1	25.4	NA
tr|A0A0H2W280|A0A0H2W280_YERPE	A.veroniiC4GL000669	28.788	66	38	1	51	116	198	254	2.1	25.4	moxR
sp|Q2G0B1|MGRA_STAA8	A.veroniiC4GL001436	37.143	35	20	1	101	135	953	985	2.1	25.4	fdoG, fdfH
sp|P0A9F3|CYSB_ECOLI	A.veroniiC4GL003933	40	25	15	0	243	267	270	294	2.2	26.9	TC.NSS
sp|P31802|NARP_ECOLI	A.veroniiC4GL003657	31.405	121	68	7	1	109	177	294	2.2	26.2	cheV
ompR	A.veroniiC4GL003277	46.667	15	8	0	94	108	99	113	2.2	25.4	cpaE, tadZ
tr|P74992|P74992_YERPE	A.veroniiC4GL003785	40.426	47	24	2	66	108	32	78	2.3	25.8	NA
sp|P13792|PHOP_BACSU	A.veroniiC4GL000981	25	76	43	2	109	175	2	72	2.3	25	RP-S15, MRPS15, rpsO
sp|O34827|YKUM_BACSU	A.veroniiC4GL004568	32.692	52	31	3	220	270	54	102	2.4	26.2	ubiC
tr|P74992|P74992_YERPE	A.veroniiC4GL000410	46.154	26	14	0	54	79	412	437	2.5	26.2	murC
sp|P0A9G2|NHAR_ECOLI	A.veroniiC4GL003720	31.25	48	26	2	124	171	38	78	2.5	25.8	uspA
tr|Q8XFG1|Q8XFG1_SALTI	A.veroniiC4GL001875	25.664	113	69	5	36	139	668	774	2.5	25.4	recQ
tr|Q8Z7M4|Q8Z7M4_SALTI	A.veroniiC4GL002500	38.462	39	22	1	170	206	155	193	2.7	25.4	SIG3.2, rpoE
sp|P0A9Q1|ARCA_ECOLI	A.veroniiC4GL001027	35.484	31	20	0	207	237	5	35	2.7	25	NA
sp|P06993|MALT_ECOLI	A.veroniiC4GL000671	28.829	111	48	4	440	544	236	321	2.8	28.5	NA
sp|O34827|YKUM_BACSU	A.veroniiC4GL004089	35.294	34	22	0	21	54	24	57	2.8	26.6	tri
sp|P0AFJ5|PHOB_ECOLI	A.veroniiC4GL002145	26.437	87	52	2	28	102	587	673	2.8	26.2	DPO2, polB
ompR	A.veroniiC4GL003807	34.884	43	25	1	18	57	223	265	2.8	25	NA
sp|Q2G0B1|MGRA_STAA8	A.veroniiC4GL004435	23.864	88	63	2	43	129	14	98	2.8	24.6	asnC
tr|Q8Z7D3|Q8Z7D3_SALTI	A.veroniiC4GL003656	29.73	37	26	0	286	322	97	133	2.9	26.2	tesA
sp|P31802|NARP_ECOLI	A.veroniiC4GL003893	45.833	24	12	1	1	23	26	49	2.9	25.8	rpfG
sp|P13792|PHOP_BACSU	A.veroniiC4GL004617	34.211	38	18	2	186	216	1	38	2.9	24.3	NA
sp|P06993|MALT_ECOLI	A.veroniiC4GL002607	39.394	33	14	1	37	69	32	58	3	27.7	ABC.PE.A1
sp|P0A8S1|ARGP_ECOLI	A.veroniiC4GL004063	39.286	28	13	1	242	269	169	192	3	26.2	TC.GNTP
sp|P0A8S1|ARGP_ECOLI	A.veroniiC4GL004063	39.286	28	13	1	242	269	169	192	3	26.2	TC.GNTP
sp|P0A8S1|ARGP_ECOLI	A.veroniiC4GL004063	39.286	28	13	1	242	269	169	192	3	26.2	TC.GNTP
sp|P0A8U6|METJ_ECOLI	A.veroniiC4GL003635	30	80	42	4	39	104	8	87	3	23.9	cysI
sp|P0A8U6|METJ_ECOLI	A.veroniiC4GL003635	30	80	42	4	39	104	8	87	3	23.9	cysI
sp|P0A9G2|NHAR_ECOLI	A.veroniiC4GL003158	44	25	14	0	174	198	30	54	3.1	26.2	pflA, pflC, pflE
sp|O32236|RGHR_BACSU	A.veroniiC4GL003191	26.471	68	47	2	4	71	569	633	3.1	24.6	merA
sp|O32236|RGHR_BACSU	A.veroniiC4GL004173	40	25	15	0	14	38	6	30	3.1	24.6	treR
tr|Q8XFG1|Q8XFG1_SALTI	A.veroniiC4GL001770	31.707	41	25	1	82	122	40	77	3.1	23.9	acpP
sp|P0A9E2|SOXS_ECOLI	A.veroniiC4GL000198	28	50	34	1	23	72	82	129	3.1	23.9	RP-L4, MRPL4, rplD
sp|O34827|YKUM_BACSU	A.veroniiC4GL003382	36.667	30	19	0	69	98	222	251	3.2	26.2	TC.CNT
sp|P0A8U6|METJ_ECOLI	A.veroniiC4GL001609	28.947	38	27	0	12	49	6	43	3.2	23.1	NA
sp|P0A8U6|METJ_ECOLI	A.veroniiC4GL001609	28.947	38	27	0	12	49	6	43	3.2	23.1	NA
tr|Q8Z815|Q8Z815_SALTI	A.veroniiC4GL003182	30	70	37	5	5	63	734	802	3.4	25	purL, PFAS
tr|A0A0H2W280|A0A0H2W280_YERPE	A.veroniiC4GL002471	39.13	23	14	0	16	38	254	276	3.4	24.6	rhlE
sp|P0A8S1|ARGP_ECOLI	A.veroniiC4GL001376	24.242	99	66	2	104	194	490	587	3.5	26.2	PTS-Fru-EIIC, fruA
sp|P0A8S1|ARGP_ECOLI	A.veroniiC4GL001376	24.242	99	66	2	104	194	490	587	3.5	26.2	PTS-Fru-EIIC, fruA
sp|Q53228|REGA_CERS4	A.veroniiC4GL003857	39.394	33	20	0	106	138	625	657	3.5	25.4	barA, gacS, varS
sp|Q7A1N5|SARA_STAAW	A.veroniiC4GL004108	38.71	31	18	1	85	115	154	183	3.5	24.3	cysQ, MET22, BPNT1
sp|Q7A1N5|SARA_STAAW	A.veroniiC4GL004108	38.71	31	18	1	85	115	154	183	3.5	24.3	cysQ, MET22, BPNT1
BfmR-AAG07488.1	A.veroniiC4GL002755	41.935	31	18	0	76	106	71	101	3.6	25.8	NA
sp|Q53228|REGA_CERS4	A.veroniiC4GL002028	32.857	70	38	2	3	63	315	384	3.6	25	tpbB
sp|P0A8S1|ARGP_ECOLI	A.veroniiC4GL001376	24.242	99	66	2	104	194	490	587	3.7	26.2	PTS-Fru-EIIC, fruA
sp|P13792|PHOP_BACSU	A.veroniiC4GL000410	31.034	29	20	0	56	84	412	440	3.7	25.8	murC
sp|P13792|PHOP_BACSU	A.veroniiC4GL002785	38.095	42	25	1	120	160	43	84	3.7	25.8	RP-S1, rpsA
BfmR-AAG07488.1	A.veroniiC4GL002316	31.579	38	26	0	141	178	106	143	3.8	25.8	mcp
sp|P0AFJ5|PHOB_ECOLI	A.veroniiC4GL003885	33.333	39	19	1	43	74	650	688	3.8	25.8	hrpB
sp|P0A9Q1|ARCA_ECOLI	A.veroniiC4GL000502	26.829	82	50	3	160	237	29	104	3.8	25.4	NA
sp|P0A8S1|ARGP_ECOLI	A.veroniiC4GL002583	29.577	71	47	1	33	103	459	526	3.9	26.2	fhlA
sp|P0ACJ8|CRP_ECOLI	A.veroniiC4GL003703	26.786	56	36	2	46	99	31	83	3.9	25	NA
sp|P31802|NARP_ECOLI	A.veroniiC4GL001638	35.821	67	36	4	70	130	52	117	3.9	24.6	NA
sp|O32236|RGHR_BACSU	A.veroniiC4GL001193	52.174	23	11	0	50	72	57	79	3.9	23.9	slyA
sp|P06993|MALT_ECOLI	A.veroniiC4GL003362	33.333	51	26	1	807	857	82	124	4	27.3	lasT
tr|Q8XFG1|Q8XFG1_SALTI	A.veroniiC4GL003633	35.897	39	22	1	36	74	240	275	4	24.6	KARS, lysS
sp|P0A6R3|FIS_ECOLI	A.veroniiC4GL001032	28.814	59	30	3	25	71	93	151	4	23.5	mlrA
sp|P0AFJ5|PHOB_ECOLI	A.veroniiC4GL003122	29.091	55	39	0	84	138	231	285	4.1	25.4	K09938
sp|P31802|NARP_ECOLI	A.veroniiC4GL003463	36.111	36	23	0	157	192	7	42	4.1	25	NA
sp|P31802|NARP_ECOLI	A.veroniiC4GL003799	31.579	57	29	3	135	184	45	98	4.1	25	bla2, blm, ccrA, blaB
ompR	A.veroniiC4GL004089	45.455	22	12	0	29	50	672	693	4.1	24.6	tri
tr|Q8Z815|Q8Z815_SALTI	A.veroniiC4GL000297	36.364	33	21	0	68	100	7	39	4.1	23.9	cyaY
tr|Q8Z7D3|Q8Z7D3_SALTI	A.veroniiC4GL003544	26.087	46	34	0	271	316	374	419	4.2	26.2	mrcA
sp|P0A9F3|CYSB_ECOLI	A.veroniiC4GL003196	32.432	74	42	3	72	142	219	287	4.2	25.8	mltB
sp|P0A8S1|ARGP_ECOLI	A.veroniiC4GL002583	29.577	71	47	1	33	103	459	526	4.2	25.8	fhlA
sp|P0A8S1|ARGP_ECOLI	A.veroniiC4GL002583	29.577	71	47	1	33	103	459	526	4.2	25.8	fhlA
tr|W9BB63|W9BB63_KLEPN	A.veroniiC4GL003703	26.786	56	36	2	46	99	31	83	4.2	25	NA
tr|Q8Z815|Q8Z815_SALTI	A.veroniiC4GL003690	80	10	2	0	65	74	155	164	4.2	24.6	pepE
tr|W9BB63|W9BB63_KLEPN	A.veroniiC4GL004685	23.404	47	36	0	3	49	7	53	4.2	24.6	ATPF1D, atpH
sp|P0ACJ8|CRP_ECOLI	A.veroniiC4GL004685	23.404	47	36	0	3	49	7	53	4.2	24.6	ATPF1D, atpH
sp|P0A9E2|SOXS_ECOLI	A.veroniiC4GL003461	28	50	27	1	52	101	29	69	4.2	23.1	tusE, dsrC
tr|Q8Z7D3|Q8Z7D3_SALTI	A.veroniiC4GL001316	44.828	29	16	0	176	204	106	134	4.3	25.8	fliM
sp|P0A8U6|METJ_ECOLI	A.veroniiC4GL000347	27.273	44	32	0	19	62	144	187	4.4	23.5	NA
sp|P0A8U6|METJ_ECOLI	A.veroniiC4GL000347	27.273	44	32	0	19	62	144	187	4.4	23.5	NA
sp|Q2G0B1|MGRA_STAA8	A.veroniiC4GL004488	37.5	48	28	2	55	101	395	441	4.5	24.3	trkA, ktrA
tr|Q8XFG1|Q8XFG1_SALTI	A.veroniiC4GL001060	38.71	31	17	1	58	86	15	45	4.5	23.9	yajQ
sp|Q53228|REGA_CERS4	A.veroniiC4GL002240	52	25	10	1	115	137	55	79	4.5	23.9	K09902
sp|P31802|NARP_ECOLI	A.veroniiC4GL000946	38.71	31	19	0	38	68	723	753	4.6	25.4	torS
tr|A0A0H2W280|A0A0H2W280_YERPE	A.veroniiC4GL002760	32.203	59	36	2	18	76	221	275	4.6	24.3	clpA
sp|P0A6R3|FIS_ECOLI	A.veroniiC4GL000238	34.043	47	27	1	53	95	632	678	4.6	23.5	recD
sp|P0ACJ8|CRP_ECOLI	A.veroniiC4GL001181	32.653	49	33	0	90	138	768	816	4.7	25	smc
sp|Q2G0B1|MGRA_STAA8	A.veroniiC4GL003643	32.258	62	41	1	63	123	45	106	4.7	23.9	NA
sp|P0A6R3|FIS_ECOLI	A.veroniiC4GL003590	35.135	37	24	0	51	87	181	217	4.7	23.1	NA
sp|P13792|PHOP_BACSU	A.veroniiC4GL004193	35.135	37	24	0	123	159	103	139	4.8	25	NA
tr|A0A0H2W280|A0A0H2W280_YERPE	A.veroniiC4GL004292	50	20	10	0	5	24	33	52	4.8	24.3	metH, MTR
sp|P08874|ABRB_BACSU	A.veroniiC4GL002987	32.432	37	25	0	46	82	178	214	4.8	23.1	NA
tr|A0A0H2W280|A0A0H2W280_YERPE	A.veroniiC4GL002479	28.571	28	19	1	112	139	343	369	4.9	24.3	NA
tr|Q8XFG1|Q8XFG1_SALTI	A.veroniiC4GL001881	32.143	28	19	0	70	97	107	134	4.9	23.9	NA
sp|P0A9E2|SOXS_ECOLI	A.veroniiC4GL004032	24.39	41	30	1	8	47	464	504	4.9	23.5	NA
tr|Q18B74|Q18B74_CLOD6	A.veroniiC4GL002879	44	25	14	0	51	75	36	60	5	25.4	K09807
tr|Q8Z7M4|Q8Z7M4_SALTI	A.veroniiC4GL003477	40	25	15	0	69	93	184	208	5	25	NA
sp|P0A6R3|FIS_ECOLI	A.veroniiC4GL001794	37.037	27	17	0	18	44	108	134	5	23.1	E3.1.3.25, IMPA, suhB
sp|P0A9G2|NHAR_ECOLI	A.veroniiC4GL000994	23.49	149	108	4	3	148	1	146	5.1	25.4	NA
tr|P74992|P74992_YERPE	A.veroniiC4GL003397	33.333	27	18	0	1	27	1	27	5.1	25	E1.3.1.45
tr|Q8Z7M4|Q8Z7M4_SALTI	A.veroniiC4GL002961	34.615	26	17	0	50	75	48	73	5.1	24.3	NA
sp|P0A9G2|NHAR_ECOLI	A.veroniiC4GL004540	36.364	44	24	2	1	40	1	44	5.2	25.4	frmB, ESD, fghA
sp|Q7A1N5|SARA_STAAW	A.veroniiC4GL003189	44.444	18	10	0	101	118	195	212	5.2	23.5	NA
sp|Q7A1N5|SARA_STAAW	A.veroniiC4GL003189	44.444	18	10	0	101	118	195	212	5.2	23.5	NA
sp|P0ACN7|CYTR_ECOLI	A.veroniiC4GL001601	30.909	55	38	0	125	179	237	291	5.3	25.8	ycfS
tr|Q8Z7D3|Q8Z7D3_SALTI	A.veroniiC4GL000681	25.595	168	96	9	158	303	30	190	5.3	25.4	rimJ
sp|O32236|RGHR_BACSU	A.veroniiC4GL001156	26.562	64	44	2	18	80	265	326	5.3	23.9	E4.1.1.18, ldcC, cadA
tr|Q8Z7D3|Q8Z7D3_SALTI	A.veroniiC4GL002253	42.424	33	19	0	290	322	176	208	5.4	25.4	mukE
ompR	A.veroniiC4GL001111	34	50	31	1	12	59	592	641	5.5	24.3	DPO3A1, dnaE
sp|P0A8U6|METJ_ECOLI	A.veroniiC4GL000936	32.353	34	18	1	77	105	364	397	5.5	23.1	ACSS, acs
sp|P0A8U6|METJ_ECOLI	A.veroniiC4GL000936	32.353	34	18	1	77	105	364	397	5.5	23.1	ACSS, acs
ompR	A.veroniiC4GL004053	28.947	38	27	0	89	126	134	171	5.7	24.3	NA
tr|Q8Z815|Q8Z815_SALTI	A.veroniiC4GL000900	40	25	14	1	27	51	147	170	5.7	23.9	NA
tr|W9BB63|W9BB63_KLEPN	A.veroniiC4GL001181	32.653	49	33	0	90	138	768	816	5.8	25	smc
sp|P08874|ABRB_BACSU	A.veroniiC4GL003909	27.586	29	21	0	19	47	205	233	5.8	22.7	cysD
tr|A0A0H2W280|A0A0H2W280_YERPE	A.veroniiC4GL000554	31.373	51	29	2	3	47	171	221	5.9	23.9	ABC.PA.S
sp|P0A8S1|ARGP_ECOLI	A.veroniiC4GL002343	35.185	54	17	2	104	140	191	243	6	25.4	FARSB, pheT
sp|P0A8S1|ARGP_ECOLI	A.veroniiC4GL002343	35.185	54	17	2	104	140	191	243	6	25.4	FARSB, pheT
sp|P0A6R3|FIS_ECOLI	A.veroniiC4GL003364	32	25	17	0	26	50	169	193	6	22.7	tesB
sp|P0A9F3|CYSB_ECOLI	A.veroniiC4GL000804	23.967	121	80	5	198	317	92	201	6.1	25.4	mutL
sp|P0A8S1|ARGP_ECOLI	A.veroniiC4GL002343	35.185	54	17	2	104	140	191	243	6.1	25.4	FARSB, pheT
sp|Q53228|REGA_CERS4	A.veroniiC4GL001914	25.275	91	47	3	63	132	686	776	6.1	24.6	NA
sp|Q53228|REGA_CERS4	A.veroniiC4GL001303	34.286	35	20	1	17	48	46	80	6.1	24.3	hexR
sp|P0A9F3|CYSB_ECOLI	A.veroniiC4GL001277	34.091	44	28	1	280	322	22	65	6.2	25.4	K02481
sp|O32236|RGHR_BACSU	A.veroniiC4GL003853	40.476	42	23	1	64	105	457	496	6.2	23.9	pyrG, CTPS
sp|Q2G0B1|MGRA_STAA8	A.veroniiC4GL001614	38.095	21	13	0	62	82	22	42	6.2	23.9	E3.1.2.6, gloB
sp|Q2G0B1|MGRA_STAA8	A.veroniiC4GL000173	31.111	45	25	1	52	96	229	267	6.2	23.9	pssA
BfmR-AAG07488.1	A.veroniiC4GL001745	39.286	28	17	0	149	176	35	62	6.3	24.6	pflA, pflC, pflE
sp|P0AFJ5|PHOB_ECOLI	A.veroniiC4GL000262	28.07	57	41	0	157	213	72	128	6.3	24.6	NA
ompR	A.veroniiC4GL002108	28	50	30	2	56	100	1917	1965	6.3	24.3	NA
tr|Q8Z815|Q8Z815_SALTI	A.veroniiC4GL003384	41.379	29	15	1	69	95	20	48	6.3	24.3	TC.ACR3
tr|Q8Z815|Q8Z815_SALTI	A.veroniiC4GL000245	34.615	52	29	2	23	73	119	166	6.4	23.9	NA
sp|Q7A1N5|SARA_STAAW	A.veroniiC4GL001111	45.833	24	13	0	14	37	368	391	6.4	23.5	DPO3A1, dnaE
sp|Q7A1N5|SARA_STAAW	A.veroniiC4GL001111	45.833	24	13	0	14	37	368	391	6.4	23.5	DPO3A1, dnaE
sp|P0A8S1|ARGP_ECOLI	A.veroniiC4GL002460	31.707	41	27	1	142	182	41	80	6.5	25.4	rne
sp|P0A8S1|ARGP_ECOLI	A.veroniiC4GL002460	31.707	41	27	1	142	182	41	80	6.5	25.4	rne
sp|O34827|YKUM_BACSU	A.veroniiC4GL001871	30.864	81	46	5	11	84	197	274	6.5	25	FTR, FTH1, efeU
sp|P0AFJ5|PHOB_ECOLI	A.veroniiC4GL004491	40.541	37	21	1	8	44	186	221	6.5	24.6	glnA, GLUL
sp|P0A9F3|CYSB_ECOLI	A.veroniiC4GL002798	18.713	171	118	3	3	154	4	172	6.6	25.4	lldR
sp|P0A8S1|ARGP_ECOLI	A.veroniiC4GL004332	30.263	76	43	3	16	83	77	150	6.7	25.4	NA
sp|P0A8S1|ARGP_ECOLI	A.veroniiC4GL002460	31.707	41	27	1	142	182	41	80	6.7	25.4	rne
tr|Q18B74|Q18B74_CLOD6	A.veroniiC4GL002957	20.833	72	57	0	124	195	396	467	6.7	25	E3.4.21.121
sp|P0AFJ5|PHOB_ECOLI	A.veroniiC4GL003989	28.155	103	67	3	108	203	300	402	6.7	24.6	NA
sp|P0A9G2|NHAR_ECOLI	A.veroniiC4GL002124	31.818	66	38	3	9	73	55	114	6.8	25.4	ISA, treX
sp|O34827|YKUM_BACSU	A.veroniiC4GL004657	23.585	106	69	3	1	94	54	159	6.8	24.6	tatB
sp|P0A8S1|ARGP_ECOLI	A.veroniiC4GL002505	45.833	24	13	0	7	30	339	362	6.9	25	E2.3.1.9, atoB
sp|P0A8S1|ARGP_ECOLI	A.veroniiC4GL002505	45.833	24	13	0	7	30	339	362	6.9	25	E2.3.1.9, atoB
tr|Q8XFG1|Q8XFG1_SALTI	A.veroniiC4GL001914	42.857	28	15	1	20	46	700	727	6.9	23.9	NA
sp|P08874|ABRB_BACSU	A.veroniiC4GL004416	27.083	48	35	0	41	88	201	248	7.1	22.7	NA
sp|P0A8S1|ARGP_ECOLI	A.veroniiC4GL002505	45.833	24	13	0	7	30	339	362	7.2	25	E2.3.1.9, atoB
sp|P0A8U6|METJ_ECOLI	A.veroniiC4GL001642	30.952	42	28	1	61	101	181	222	7.2	22.7	NA
sp|P0A8U6|METJ_ECOLI	A.veroniiC4GL001642	30.952	42	28	1	61	101	181	222	7.2	22.7	NA
sp|P0A9F3|CYSB_ECOLI	A.veroniiC4GL003544	26.087	46	34	0	271	316	374	419	7.3	25.4	mrcA
sp|P0ACN7|CYTR_ECOLI	A.veroniiC4GL004335	68.75	16	5	0	130	145	231	246	7.4	25.4	hutH, HAL
sp|P0AFJ5|PHOB_ECOLI	A.veroniiC4GL003511	22.222	171	108	5	5	165	423	578	7.4	24.6	NA
sp|Q53228|REGA_CERS4	A.veroniiC4GL004624	52.174	23	11	0	25	47	452	474	7.4	24.3	mcp
sp|O34827|YKUM_BACSU	A.veroniiC4GL000231	25.758	66	49	0	1	66	11	76	7.5	25	NA
sp|P0A8S1|ARGP_ECOLI	A.veroniiC4GL004332	30.263	76	43	3	16	83	77	150	7.5	25	NA
sp|P0A8S1|ARGP_ECOLI	A.veroniiC4GL004332	30.263	76	43	3	16	83	77	150	7.5	25	NA
tr|Q8Z7D3|Q8Z7D3_SALTI	A.veroniiC4GL000299	33.333	42	25	1	215	256	20	58	7.5	25	dapF
tr|Q8Z7M4|Q8Z7M4_SALTI	A.veroniiC4GL002930	35	40	20	2	37	72	146	183	7.5	24.3	rluA
sp|P0A9G2|NHAR_ECOLI	A.veroniiC4GL004634	32.727	55	30	2	15	69	341	388	7.7	25	E3.1.1.3
tr|Q8Z7D3|Q8Z7D3_SALTI	A.veroniiC4GL002778	39.394	33	17	1	181	210	22	54	7.7	25	queC
BfmR-AAG07488.1	A.veroniiC4GL001844	27.692	65	45	2	171	234	135	198	7.7	24.6	asrB
ompR	A.veroniiC4GL000605	38.095	21	13	0	95	115	85	105	7.7	23.1	NA
sp|P0A9G2|NHAR_ECOLI	A.veroniiC4GL002108	25.61	82	53	2	155	228	1139	1220	7.8	25.4	NA
sp|Q53228|REGA_CERS4	A.veroniiC4GL004600	36.364	22	14	0	68	89	12	33	7.8	23.9	hemG
sp|Q2G0B1|MGRA_STAA8	A.veroniiC4GL002870	25	56	40	1	77	132	173	226	7.8	23.5	secD
sp|P06993|MALT_ECOLI	A.veroniiC4GL001381	33.333	42	26	1	123	164	4	43	7.9	26.9	NA
sp|O34827|YKUM_BACSU	A.veroniiC4GL004085	23.188	69	29	2	133	201	96	140	7.9	25	NA
sp|P0A9F3|CYSB_ECOLI	A.veroniiC4GL000299	33.333	42	25	1	215	256	20	58	7.9	25	dapF
tr|Q18B74|Q18B74_CLOD6	A.veroniiC4GL003750	31.313	99	57	5	168	258	92	187	7.9	24.6	rnc, DROSHA, RNT1
sp|P0A9Q1|ARCA_ECOLI	A.veroniiC4GL004651	26.19	42	26	1	132	168	140	181	8	24.6	E3.2.1.14
tr|A0A0H2W280|A0A0H2W280_YERPE	A.veroniiC4GL001453	43.75	32	16	1	115	144	104	135	8	23.5	NA
tr|Q8XFG1|Q8XFG1_SALTI	A.veroniiC4GL001534	32.353	34	17	1	20	47	192	225	8	23.5	moaA, CNX2
sp|P0ACJ8|CRP_ECOLI	A.veroniiC4GL000862	47.619	21	11	0	96	116	21	41	8	23.5	NA
sp|Q2G0B1|MGRA_STAA8	A.veroniiC4GL001503	25.974	77	42	3	53	127	181	244	8.1	23.9	NA
sp|P0A9Q1|ARCA_ECOLI	A.veroniiC4GL004405	50	20	10	0	52	71	33	52	8.1	22.7	NA
sp|P06993|MALT_ECOLI	A.veroniiC4GL000611	29.31	58	32	2	473	530	318	366	8.2	26.6	nhaA
sp|O34827|YKUM_BACSU	A.veroniiC4GL000982	31.579	57	27	1	31	87	339	383	8.2	25	pnp, PNPT1
tr|Q8Z815|Q8Z815_SALTI	A.veroniiC4GL003217	37.209	43	25	1	46	88	356	396	8.2	23.9	K02478
tr|P74992|P74992_YERPE	A.veroniiC4GL000969	50	26	13	0	167	192	50	75	8.2	23.5	yhbY
sp|P0A9G2|NHAR_ECOLI	A.veroniiC4GL002514	24.409	127	77	4	15	122	103	229	8.3	25	NA
sp|P0A8S1|ARGP_ECOLI	A.veroniiC4GL004502	30.303	33	23	0	261	293	28	60	8.3	24.6	cysB
sp|P0AFJ5|PHOB_ECOLI	A.veroniiC4GL000394	36.667	30	18	1	195	224	106	134	8.3	23.9	fliL
ompR	A.veroniiC4GL003897	26.866	67	38	4	49	115	3	58	8.3	23.5	K07109
tr|W9BB63|W9BB63_KLEPN	A.veroniiC4GL000862	47.619	21	11	0	96	116	21	41	8.3	23.5	NA
sp|P0A8S1|ARGP_ECOLI	A.veroniiC4GL004502	30.303	33	23	0	261	293	28	60	8.4	24.6	cysB
sp|P0A8S1|ARGP_ECOLI	A.veroniiC4GL004502	30.303	33	23	0	261	293	28	60	8.4	24.6	cysB
tr|P74992|P74992_YERPE	A.veroniiC4GL002307	30.159	63	42	1	55	117	194	254	8.4	24.3	rnd
sp|O32236|RGHR_BACSU	A.veroniiC4GL004154	32.558	43	25	2	12	54	21	59	8.4	22.7	NA
tr|Q18B74|Q18B74_CLOD6	A.veroniiC4GL000973	41.667	36	20	1	37	72	203	237	8.5	24.6	glmM
sp|P0A9Q1|ARCA_ECOLI	A.veroniiC4GL002346	20.238	84	65	1	6	87	119	202	8.5	24.6	NA
sp|P0A8U6|METJ_ECOLI	A.veroniiC4GL002216	30.303	33	23	0	46	78	232	264	8.5	22.7	prpR
sp|P0A8U6|METJ_ECOLI	A.veroniiC4GL002216	30.303	33	23	0	46	78	232	264	8.5	22.7	prpR
sp|P0A9E2|SOXS_ECOLI	A.veroniiC4GL001558	28.169	71	38	2	38	96	49	118	8.5	22.7	bpeT
sp|P0A9F3|CYSB_ECOLI	A.veroniiC4GL002334	29.787	47	33	0	213	259	48	94	8.6	24.6	NA
sp|P31802|NARP_ECOLI	A.veroniiC4GL004167	38.776	49	18	3	14	60	741	779	8.6	24.3	hepA
tr|A0A0H2W280|A0A0H2W280_YERPE	A.veroniiC4GL004539	39.394	33	19	1	67	98	19	51	8.6	23.5	frmA, ADH5, adhC
sp|O34827|YKUM_BACSU	A.veroniiC4GL001207	40	25	15	0	99	123	258	282	8.7	24.6	pstS
sp|P31802|NARP_ECOLI	A.veroniiC4GL002449	25.225	111	72	3	30	135	151	255	8.7	24.3	fabF
sp|P0A9G2|NHAR_ECOLI	A.veroniiC4GL002238	45	20	11	0	134	153	103	122	8.8	24.6	minD
sp|P0A8U6|METJ_ECOLI	A.veroniiC4GL001324	39.286	28	14	1	70	94	51	78	8.8	22.7	flhF
sp|P0A8U6|METJ_ECOLI	A.veroniiC4GL001324	39.286	28	14	1	70	94	51	78	8.8	22.7	flhF
tr|Q8Z7M4|Q8Z7M4_SALTI	A.veroniiC4GL004641	35.714	28	18	0	8	35	159	186	8.9	24.3	rho
sp|P0A9G2|NHAR_ECOLI	A.veroniiC4GL001648	36	25	16	0	194	218	57	81	8.9	23.9	K06975
tr|W9BB63|W9BB63_KLEPN	A.veroniiC4GL002674	29.032	31	22	0	18	48	26	56	9	24.3	K07182
sp|P0A9Q1|ARCA_ECOLI	A.veroniiC4GL003642	27.273	55	32	2	55	109	141	187	9	24.3	mogA
tr|Q8XFG1|Q8XFG1_SALTI	A.veroniiC4GL000558	28.571	42	30	0	97	138	16	57	9.1	21.9	NA
sp|P0ACJ8|CRP_ECOLI	A.veroniiC4GL002674	29.032	31	22	0	18	48	26	56	9.2	24.3	K07182
tr|Q8Z7M4|Q8Z7M4_SALTI	A.veroniiC4GL000785	32.787	61	37	2	57	117	94	150	9.3	24.3	arcB
sp|P06993|MALT_ECOLI	A.veroniiC4GL002031	31.818	44	29	1	856	898	71	114	9.4	26.6	ppnK, NADK
sp|P06993|MALT_ECOLI	A.veroniiC4GL002034	33.898	59	35	2	358	412	208	266	9.4	26.6	E4.4.1.11
sp|P0A9G2|NHAR_ECOLI	A.veroniiC4GL001823	35.714	42	23	1	6	47	79	116	9.4	24.3	menI
tr|W9BB63|W9BB63_KLEPN	A.veroniiC4GL004013	29.032	31	22	0	49	79	14	44	9.5	23.9	NA
sp|P0A8U6|METJ_ECOLI	A.veroniiC4GL002629	25.333	75	53	2	1	72	167	241	9.5	22.3	NA
sp|P0A8U6|METJ_ECOLI	A.veroniiC4GL002629	25.333	75	53	2	1	72	167	241	9.5	22.3	NA
sp|P0ACJ8|CRP_ECOLI	A.veroniiC4GL004013	29.032	31	22	0	49	79	14	44	9.7	23.9	NA
tr|Q8Z815|Q8Z815_SALTI	A.veroniiC4GL004339	40	25	15	0	43	67	197	221	9.7	23.5	hutC
sp|Q2G0B1|MGRA_STAA8	A.veroniiC4GL000237	29.688	64	37	3	81	136	200	263	9.8	23.5	recB
sp|P0A8U6|METJ_ECOLI	A.veroniiC4GL003606	31.481	54	35	1	27	78	214	267	9.8	22.3	xerD
sp|P0A8U6|METJ_ECOLI	A.veroniiC4GL003606	31.481	54	35	1	27	78	214	267	9.8	22.3	xerD
sp|P0A6R3|FIS_ECOLI	A.veroniiC4GL003894	56.25	16	7	0	45	60	122	137	9.8	21.9	ppa
sp|P31802|NARP_ECOLI	A.veroniiC4GL001716	32.558	43	26	1	107	149	330	369	9.9	24.3	tyrA
tr|Q8XFG1|Q8XFG1_SALTI	A.veroniiC4GL004051	29.412	34	24	0	1	34	1	34	9.9	23.5	dgcB
sp|O32236|RGHR_BACSU	A.veroniiC4GL003071	28.333	60	35	1	65	124	110	161	9.9	23.1	rnfE

## Sheet: Supplementary data2
Supplementary data 2 MEME Prediction
[00] Query id	[01] Subject id	[02] % identity	[03] alignment length	[04] mismatches	[05] gap openings	[06] q. start	[07] q. end	[08] s. start	[09] s. end	[10] e-value	[11] bit score	[12] KEGG:Ko_name
sp|P9WJB7|ESPR_MYCTU	A.veroniiC4GL003121	30.882	68	43	3	23	88	24	89	3.2	24.3	hda
sp|P9WJB7|ESPR_MYCTU	A.veroniiC4GL004559	27.941	68	34	3	64	128	360	415	3.5	24.3	cpxA
sp|P9WJB7|ESPR_MYCTU	A.veroniiC4GL003420	36.17	47	24	2	12	57	49	90	4.2	24.3	sbcD
sp|P9WJB7|ESPR_MYCTU	A.veroniiC4GL004639	35.135	37	13	1	43	68	28	64	4.5	24.3	ubiD
sp|P9WJB7|ESPR_MYCTU	A.veroniiC4GL004429	42.857	21	12	0	76	96	119	139	4.8	23.9	glrK, qseE
sp|P9WJB7|ESPR_MYCTU	A.veroniiC4GL003970	36.111	36	19	2	60	91	157	192	5	23.9	NA
sp|P9WJB7|ESPR_MYCTU	A.veroniiC4GL001439	25.974	77	51	2	30	100	250	326	5.3	23.9	int
sp|P9WJB7|ESPR_MYCTU	A.veroniiC4GL002224	45	20	11	0	93	112	118	137	5.4	23.9	purT
sp|P9WJB7|ESPR_MYCTU	A.veroniiC4GL001735	35.714	42	20	2	75	109	132	173	6	23.9	mcp
sp|P9WJB7|ESPR_MYCTU	A.veroniiC4GL001641	30	50	32	2	34	80	169	218	9	23.1	NA
tr|Q7AKQ8|Q7AKQ8_STRCO	A.veroniiC4GL004154	33.803	71	45	1	4	74	8	76	0.01	31.6	NA
tr|Q7AKQ8|Q7AKQ8_STRCO	A.veroniiC4GL001773	37.5	40	25	0	54	93	36	75	1.2	26.2	NA
tr|Q7AKQ8|Q7AKQ8_STRCO	A.veroniiC4GL001329	34.783	69	35	3	98	165	475	534	3.2	25	cheA
tr|Q7AKQ8|Q7AKQ8_STRCO	A.veroniiC4GL001160	35.714	28	18	0	1	28	26	53	5.1	24.6	tilS, mesJ
tr|Q7AKQ8|Q7AKQ8_STRCO	A.veroniiC4GL001716	29.032	31	22	0	40	70	328	358	5.8	24.3	tyrA
tr|Q7AKQ8|Q7AKQ8_STRCO	A.veroniiC4GL001497	37.255	51	21	3	10	59	3	43	5.9	24.3	NA
tr|Q7AKQ8|Q7AKQ8_STRCO	A.veroniiC4GL000717	36.667	30	19	0	49	78	249	278	6.1	24.3	aspA
tr|Q7AKQ8|Q7AKQ8_STRCO	A.veroniiC4GL002192	39.394	33	17	1	48	80	218	247	6.5	24.3	NA
tr|Q7AKQ8|Q7AKQ8_STRCO	A.veroniiC4GL001016	42.308	26	15	0	109	134	2	27	9.3	23.5	NA
tr|Q7AKQ8|Q7AKQ8_STRCO	A.veroniiC4GL001298	55.556	18	8	0	65	82	136	153	9.6	23.5	toxR
tr|Q7AKQ8|Q7AKQ8_STRCO	A.veroniiC4GL000781	36.735	49	25	3	89	135	85	129	10	23.5	K09909
tr|Q9ZIP8|Q9ZIP8_XANOO	A.veroniiC4GL004449	27.083	96	68	1	381	476	196	289	2.47e-07	49.3	NA
tr|Q9ZIP8|Q9ZIP8_XANOO	A.veroniiC4GL001307	29.412	85	59	1	392	476	32	115	0.01	35	asfR
tr|Q9ZIP8|Q9ZIP8_XANOO	A.veroniiC4GL000272	28.571	84	58	1	389	472	20	101	0.027	33.5	K13652
tr|Q9ZIP8|Q9ZIP8_XANOO	A.veroniiC4GL000080	32.353	68	43	2	405	472	195	259	0.25	30.4	K07506
tr|Q9ZIP8|Q9ZIP8_XANOO	A.veroniiC4GL002550	25.882	85	60	1	391	475	67	148	0.43	28.9	mtrA
tr|Q9ZIP8|Q9ZIP8_XANOO	A.veroniiC4GL004275	23.636	55	38	2	66	120	406	456	0.87	28.9	ftsZ
tr|Q9ZIP8|Q9ZIP8_XANOO	A.veroniiC4GL002760	32.308	65	37	2	123	184	75	135	1.4	28.5	clpA
tr|Q9ZIP8|Q9ZIP8_XANOO	A.veroniiC4GL003782	32.5	40	27	0	332	371	4	43	1.5	25.4	NA
tr|Q9ZIP8|Q9ZIP8_XANOO	A.veroniiC4GL000526	28.283	99	58	5	311	409	198	283	2.1	27.7	gmhC, hldE, waaE, rfaE
tr|Q9ZIP8|Q9ZIP8_XANOO	A.veroniiC4GL003896	24.342	152	103	5	177	319	94	242	4	26.6	NA
tr|Q9ZIP8|Q9ZIP8_XANOO	A.veroniiC4GL004380	30	80	35	3	366	439	7	71	4.4	26.2	NA
tr|Q9ZIP8|Q9ZIP8_XANOO	A.veroniiC4GL003925	34.483	29	19	0	99	127	51	79	7.7	25.4	lrp
tr|Q9ZIP8|Q9ZIP8_XANOO	A.veroniiC4GL000963	28.814	59	30	1	222	268	17	75	8.3	25.8	ispA
sp|P26275|ALGR_PSEAE	A.veroniiC4GL000049	30.522	249	164	7	1	245	2	245	2.23e-26	100	K02477
sp|P26275|ALGR_PSEAE	A.veroniiC4GL003218	33.014	209	125	6	1	208	2	196	2.08e-22	89.4	K02477
sp|P26275|ALGR_PSEAE	A.veroniiC4GL003014	29.412	153	98	4	1	145	2	152	2.66e-14	67	uvrY, gacA, varA
sp|P26275|ALGR_PSEAE	A.veroniiC4GL004289	36.134	119	71	3	1	117	1	116	1.43e-13	65.1	mprA
sp|P26275|ALGR_PSEAE	A.veroniiC4GL004494	37.288	118	66	4	3	118	5	116	2.67e-13	65.9	glnG, ntrC
sp|P26275|ALGR_PSEAE	A.veroniiC4GL000991	29.508	122	79	4	2	119	4	122	3.56e-11	56.2	cheY
sp|P26275|ALGR_PSEAE	A.veroniiC4GL001330	31.405	121	77	3	1	118	3	120	4.26e-11	58.9	cheB
sp|P26275|ALGR_PSEAE	A.veroniiC4GL001532	34.951	103	64	2	2	102	7	108	1.03e-10	56.6	narP
sp|P26275|ALGR_PSEAE	A.veroniiC4GL001604	36.364	121	71	4	3	121	16	132	2.1e-10	56.2	adeR
sp|P26275|ALGR_PSEAE	A.veroniiC4GL003701	31.579	95	61	2	24	116	28	120	2.75e-09	53.9	luxO
sp|P26275|ALGR_PSEAE	A.veroniiC4GL001530	33.051	118	72	3	1	115	575	688	3.8e-09	53.5	K20974
sp|P26275|ALGR_PSEAE	A.veroniiC4GL001258	38.053	113	59	5	3	109	26	133	4.43e-09	53.1	NA
sp|P26275|ALGR_PSEAE	A.veroniiC4GL003392	32.727	110	68	4	3	110	6	111	7.45e-09	51.6	arcA
sp|P26275|ALGR_PSEAE	A.veroniiC4GL002345	33.607	122	74	4	1	118	1100	1218	1.83e-08	51.6	NA
sp|P26275|ALGR_PSEAE	A.veroniiC4GL004427	32.283	127	76	5	3	123	4	126	2.66e-08	50.8	glrR, qseF
sp|P26275|ALGR_PSEAE	A.veroniiC4GL001327	31.933	119	75	3	1	115	5	121	3.22e-08	48.1	cheY
sp|P26275|ALGR_PSEAE	A.veroniiC4GL004607	29.825	114	76	3	2	114	4	114	4.71e-08	49.3	K02483
sp|P26275|ALGR_PSEAE	A.veroniiC4GL002765	30.693	101	66	2	3	102	4	101	8.24e-08	48.5	rstA
sp|P26275|ALGR_PSEAE	A.veroniiC4GL001437	28.467	137	90	2	1	137	1	129	8.28e-08	49.3	NA
sp|P26275|ALGR_PSEAE	A.veroniiC4GL002652	28.682	129	84	4	3	126	476	601	1.2e-07	48.9	K20974
sp|P26275|ALGR_PSEAE	A.veroniiC4GL002799	32.773	119	72	3	1	115	1	115	1.35e-07	48.5	cheC
sp|P26275|ALGR_PSEAE	A.veroniiC4GL000227	31.061	132	83	5	2	132	7	131	1.47e-07	47.8	K02483
sp|P26275|ALGR_PSEAE	A.veroniiC4GL002064	26.484	219	127	8	34	221	688	903	2.92e-07	48.1	K11527
sp|P26275|ALGR_PSEAE	A.veroniiC4GL000943	28.906	128	83	5	2	127	4	125	3.78e-07	46.6	torR
sp|P26275|ALGR_PSEAE	A.veroniiC4GL001205	25.294	170	115	6	3	165	5	169	3.95e-07	46.6	phoB
sp|P26275|ALGR_PSEAE	A.veroniiC4GL000983	27.879	165	94	6	3	146	6	166	4.05e-07	47	cheB
sp|P26275|ALGR_PSEAE	A.veroniiC4GL003127	33.898	118	70	4	3	118	6	117	6.43e-07	46.6	flrC, fleR
sp|P26275|ALGR_PSEAE	A.veroniiC4GL003708	30.303	132	78	4	1	122	170	297	7.91e-07	46.2	cheV
sp|P26275|ALGR_PSEAE	A.veroniiC4GL000789	27.419	124	81	2	1	117	1	122	9.33e-07	44.7	cheY
sp|P26275|ALGR_PSEAE	A.veroniiC4GL003401	30	90	57	2	49	136	51	136	1.12e-06	45.1	phoP
sp|P26275|ALGR_PSEAE	A.veroniiC4GL004558	28.926	121	77	4	23	142	11	123	2.36e-06	44.3	cpxR
sp|P26275|ALGR_PSEAE	A.veroniiC4GL001277	29.915	117	77	3	1	115	11	124	2.59e-06	44.7	K02481
sp|P26275|ALGR_PSEAE	A.veroniiC4GL001199	27.907	172	109	6	3	163	6	173	3.26e-06	43.9	K02475
sp|P26275|ALGR_PSEAE	A.veroniiC4GL000764	35.802	81	50	1	33	111	4	84	4.68e-06	43.5	NA
sp|P26275|ALGR_PSEAE	A.veroniiC4GL004421	29.73	111	73	3	1	109	1	108	7.45e-06	42.7	K02483
sp|P26275|ALGR_PSEAE	A.veroniiC4GL000193	31.2	125	81	4	2	124	7	128	9.38e-06	42.4	ompR
sp|P26275|ALGR_PSEAE	A.veroniiC4GL003786	33.636	110	65	4	2	109	3	106	1.07e-05	42.4	phoB
sp|P26275|ALGR_PSEAE	A.veroniiC4GL000014	30.097	103	68	3	2	103	3	102	1.76e-05	41.6	kdpE
sp|P26275|ALGR_PSEAE	A.veroniiC4GL001167	26.496	117	82	3	1	114	5	120	5.62e-05	40	NA
sp|P26275|ALGR_PSEAE	A.veroniiC4GL000785	32.558	86	53	3	1	84	524	606	7.27e-05	40.4	arcB
sp|P26275|ALGR_PSEAE	A.veroniiC4GL002755	31.387	137	78	8	1	126	123	254	0.000155	39.3	NA
sp|P26275|ALGR_PSEAE	A.veroniiC4GL002646	28.814	118	74	5	3	115	137	249	0.000159	39.3	NA
sp|P26275|ALGR_PSEAE	A.veroniiC4GL000946	27.536	138	84	4	2	126	695	829	0.000389	38.5	torS
sp|P26275|ALGR_PSEAE	A.veroniiC4GL000489	25.833	120	65	6	3	103	203	317	0.003	35.4	cheV
sp|P26275|ALGR_PSEAE	A.veroniiC4GL001438	29.204	113	75	2	3	113	1158	1267	0.003	35.4	NA
sp|P26275|ALGR_PSEAE	A.veroniiC4GL003857	29.07	86	56	2	1	84	665	747	0.004	35.4	barA, gacS, varS
sp|P26275|ALGR_PSEAE	A.veroniiC4GL004675	26.214	103	70	4	3	103	6	104	0.004	34.7	creB
sp|P26275|ALGR_PSEAE	A.veroniiC4GL002921	31.429	105	59	3	34	136	31	124	0.009	33.5	tctD
sp|P26275|ALGR_PSEAE	A.veroniiC4GL000788	29.126	103	68	2	3	103	1170	1269	0.015	33.5	NA
sp|P26275|ALGR_PSEAE	A.veroniiC4GL003147	23.622	127	79	4	3	116	183	304	0.034	32	cheV
sp|P26275|ALGR_PSEAE	A.veroniiC4GL003576	23.485	132	90	3	1	127	1	126	0.055	31.2	qseB
sp|P26275|ALGR_PSEAE	A.veroniiC4GL003657	35.616	73	35	4	3	66	185	254	0.064	31.2	cheV
sp|P26275|ALGR_PSEAE	A.veroniiC4GL003829	21.557	167	97	6	71	211	15	173	2.3	26.2	NA
sp|P26275|ALGR_PSEAE	A.veroniiC4GL001241	61.538	13	5	0	187	199	69	81	4	24.3	fer
sp|P26275|ALGR_PSEAE	A.veroniiC4GL003447	47.826	23	12	0	2	24	238	260	4.2	25.8	gspD
sp|P26275|ALGR_PSEAE	A.veroniiC4GL003350	32.353	34	20	1	184	217	3	33	4.5	25.4	K07814
sp|P26275|ALGR_PSEAE	A.veroniiC4GL001864	27.059	85	57	3	22	102	65	148	5.6	24.6	NA
sp|P26275|ALGR_PSEAE	A.veroniiC4GL001060	29.268	41	29	0	136	176	85	125	6.9	24.3	yajQ
sp|P26275|ALGR_PSEAE	A.veroniiC4GL001636	28.378	74	47	3	49	116	63	136	7.2	25	NA
sp|P26275|ALGR_PSEAE	A.veroniiC4GL001465	52.174	23	11	0	13	35	302	324	8.4	24.6	NA
sp|P26275|ALGR_PSEAE	A.veroniiC4GL004124	31.818	44	21	2	183	219	445	486	8.7	24.6	glgA
sp|Q9I1P2|VQSM_PSEAE	A.veroniiC4GL001226	22.609	115	88	1	209	323	143	256	6.63e-05	40.8	NA
sp|Q9I1P2|VQSM_PSEAE	A.veroniiC4GL003488	38.462	52	32	0	271	322	118	169	0.000114	39.3	K07506
sp|Q9I1P2|VQSM_PSEAE	A.veroniiC4GL001202	33.696	92	59	2	232	322	167	257	0.000179	39.3	NA
sp|Q9I1P2|VQSM_PSEAE	A.veroniiC4GL000007	30.588	85	58	1	241	324	230	314	0.000349	38.9	ftrA
sp|Q9I1P2|VQSM_PSEAE	A.veroniiC4GL000080	33.333	39	26	0	283	321	223	261	0.24	29.6	K07506
sp|Q9I1P2|VQSM_PSEAE	A.veroniiC4GL004112	25.424	59	44	0	264	322	176	234	1	27.7	NA
sp|Q9I1P2|VQSM_PSEAE	A.veroniiC4GL000272	29.31	58	41	0	264	321	46	103	1.1	27.7	K13652
sp|Q9I1P2|VQSM_PSEAE	A.veroniiC4GL001097	39.13	69	35	4	52	116	146	211	1.4	27.3	tsf, TSFM
sp|Q9I1P2|VQSM_PSEAE	A.veroniiC4GL000268	37.143	35	22	0	199	233	16	50	2.2	25.8	NA
sp|Q9I1P2|VQSM_PSEAE	A.veroniiC4GL001956	28.814	59	42	0	264	322	210	268	2.7	26.6	exsA
sp|Q9I1P2|VQSM_PSEAE	A.veroniiC4GL000626	25.439	114	69	4	124	233	276	377	4	26.2	pilY1
sp|Q9I1P2|VQSM_PSEAE	A.veroniiC4GL004048	39.024	41	23	1	192	230	21	61	4.1	25.8	NA
sp|Q9I1P2|VQSM_PSEAE	A.veroniiC4GL002120	23.711	97	72	2	226	321	188	283	4.3	25.8	K07506
sp|Q9I1P2|VQSM_PSEAE	A.veroniiC4GL001664	25	64	41	1	259	322	227	283	5.4	25.4	NA
sp|Q9I1P2|VQSM_PSEAE	A.veroniiC4GL002865	23.864	88	55	2	127	202	111	198	6.1	25.4	K08303
sp|Q9I1P2|VQSM_PSEAE	A.veroniiC4GL002433	35.714	28	18	0	267	294	147	174	6.6	25	NA
sp|Q9I1P2|VQSM_PSEAE	A.veroniiC4GL002200	31.034	58	37	1	179	236	6	60	7	24.6	NA
sp|Q9I1P2|VQSM_PSEAE	A.veroniiC4GL001200	24.691	81	60	1	232	312	86	165	8.3	25	NA
sp|Q9I1P2|VQSM_PSEAE	A.veroniiC4GL001364	35	40	26	0	270	309	323	362	8.8	25	NA
tr|Q9KP49|Q9KP49_VIBCH	A.veroniiC4GL000322	64.837	492	155	5	1	487	1	479	0	618	SIG54, rpoN
tr|Q9KP49|Q9KP49_VIBCH	A.veroniiC4GL002817	24.793	121	70	6	202	318	356	459	2	27.7	TC.FEV.OM
tr|Q9KP49|Q9KP49_VIBCH	A.veroniiC4GL004200	30.769	52	35	1	424	475	888	938	3.1	27.3	hsdR
tr|Q9KP49|Q9KP49_VIBCH	A.veroniiC4GL001003	31.818	44	26	1	85	124	435	478	4.4	26.6	NA
tr|Q9KP49|Q9KP49_VIBCH	A.veroniiC4GL004050	37.5	48	23	2	77	117	514	561	4.9	26.6	rnr, vacB
sp|G3XCY4|AMRZ_PSEAE	A.veroniiC4GL001506	26.19	42	31	0	21	62	10	51	0.14	26.6	NA
sp|G3XCY4|AMRZ_PSEAE	A.veroniiC4GL004226	34.211	38	24	1	68	104	513	550	0.39	26.6	uvrA
sp|G3XCY4|AMRZ_PSEAE	A.veroniiC4GL004574	36.207	58	33	2	29	86	59	112	0.69	25.8	gntR
sp|G3XCY4|AMRZ_PSEAE	A.veroniiC4GL001929	35.556	45	24	2	61	102	63	105	1.3	25	ABC.FEV.A
sp|G3XCY4|AMRZ_PSEAE	A.veroniiC4GL004531	36.364	44	21	2	12	51	150	190	1.6	25	wspR
sp|G3XCY4|AMRZ_PSEAE	A.veroniiC4GL003857	39.286	28	17	0	73	100	60	87	1.8	24.6	barA, gacS, varS
sp|G3XCY4|AMRZ_PSEAE	A.veroniiC4GL003857	36.111	36	22	1	74	108	585	620	2.9	24.3	barA, gacS, varS
sp|G3XCY4|AMRZ_PSEAE	A.veroniiC4GL002630	36.364	44	23	1	24	67	83	121	2.9	24.3	NA
sp|G3XCY4|AMRZ_PSEAE	A.veroniiC4GL000580	40.625	32	19	0	67	98	21	52	3.9	23.5	K09861
sp|G3XCY4|AMRZ_PSEAE	A.veroniiC4GL001728	35.135	37	23	1	1	36	321	357	5.4	23.5	K09859
sp|G3XCY4|AMRZ_PSEAE	A.veroniiC4GL000414	25.926	81	52	3	20	94	15	93	5.6	23.1	lpxC
sp|G3XCY4|AMRZ_PSEAE	A.veroniiC4GL000761	52.381	21	10	0	67	87	55	75	6.5	23.1	dnaC
sp|G3XCY4|AMRZ_PSEAE	A.veroniiC4GL002334	26.923	78	50	4	15	90	105	177	8	22.7	NA
sp|G3XCY4|AMRZ_PSEAE	A.veroniiC4GL001304	25	60	30	2	43	87	214	273	8.4	22.7	PK, pyk
sp|G3XCY4|AMRZ_PSEAE	A.veroniiC4GL004052	34.286	35	23	0	41	75	154	188	9.3	22.7	TC.OOP
sp|P24734|AMPR_PSEAE	A.veroniiC4GL001068	36.824	296	182	3	1	292	1	295	1.4e-56	182	gcvA
sp|P24734|AMPR_PSEAE	A.veroniiC4GL001670	31.864	295	187	6	8	290	19	311	2.6e-35	126	dsdC
sp|P24734|AMPR_PSEAE	A.veroniiC4GL004247	34.749	259	162	4	7	265	8	259	6.94e-31	114	gcvA
sp|P24734|AMPR_PSEAE	A.veroniiC4GL004372	29.832	238	151	7	22	248	17	249	1.72e-14	69.3	NA
sp|P24734|AMPR_PSEAE	A.veroniiC4GL003037	30.288	208	132	5	9	205	6	211	1.06e-13	67	NA
sp|P24734|AMPR_PSEAE	A.veroniiC4GL001148	32.867	143	94	1	8	148	9	151	2.67e-12	63.2	NA
sp|P24734|AMPR_PSEAE	A.veroniiC4GL000571	26	250	162	6	14	248	4	245	3.36e-12	62.8	NA
sp|P24734|AMPR_PSEAE	A.veroniiC4GL004537	28.216	241	161	6	14	247	10	245	4.78e-12	62.4	NA
sp|P24734|AMPR_PSEAE	A.veroniiC4GL003057	32.558	129	85	1	1	129	1	127	2.03e-10	56.6	oxyR
sp|P24734|AMPR_PSEAE	A.veroniiC4GL000558	60.465	43	17	0	7	49	5	47	3.51e-10	52	NA
sp|P24734|AMPR_PSEAE	A.veroniiC4GL001133	30.986	142	86	3	12	146	8	144	2.53e-09	53.9	NA
sp|P24734|AMPR_PSEAE	A.veroniiC4GL002044	29.762	168	109	4	5	168	5	167	6.03e-09	53.1	NA
sp|P24734|AMPR_PSEAE	A.veroniiC4GL000535	26.882	186	118	4	2	176	1	179	8.01e-09	52.8	NA
sp|P24734|AMPR_PSEAE	A.veroniiC4GL002045	30.645	124	84	1	8	129	11	134	9.53e-09	52.4	metR
sp|P24734|AMPR_PSEAE	A.veroniiC4GL003551	25.311	241	165	5	8	238	4	239	1.11e-08	52.4	NA
sp|P24734|AMPR_PSEAE	A.veroniiC4GL004209	26.936	297	153	13	6	265	1	270	1.66e-08	51.6	NA
sp|P24734|AMPR_PSEAE	A.veroniiC4GL001144	34.234	111	62	3	22	125	8	114	2.68e-08	51.2	NA
sp|P24734|AMPR_PSEAE	A.veroniiC4GL002118	27.049	244	160	7	8	243	3	236	3.54e-08	50.4	NA
sp|P24734|AMPR_PSEAE	A.veroniiC4GL003025	45.902	61	33	0	11	71	6	66	3.61e-08	50.4	NA
sp|P24734|AMPR_PSEAE	A.veroniiC4GL001558	25.197	254	164	6	10	248	6	248	6.16e-08	50.1	bpeT
sp|P24734|AMPR_PSEAE	A.veroniiC4GL000780	26.891	238	158	6	22	248	17	249	9.95e-08	49.3	NA
sp|P24734|AMPR_PSEAE	A.veroniiC4GL000929	32.061	131	79	2	22	146	20	146	2.37e-07	48.1	aphB
sp|P24734|AMPR_PSEAE	A.veroniiC4GL000056	29.15	247	137	9	18	241	14	245	3.91e-07	47.4	nhaR
sp|P24734|AMPR_PSEAE	A.veroniiC4GL002136	33.028	109	71	2	6	113	3	110	4.07e-07	47.4	NA
sp|P24734|AMPR_PSEAE	A.veroniiC4GL002798	21.138	246	187	4	23	263	19	262	7.32e-07	46.6	lldR
sp|P24734|AMPR_PSEAE	A.veroniiC4GL000544	40.909	66	39	0	6	71	1	66	9.8e-07	46.2	nac
sp|P24734|AMPR_PSEAE	A.veroniiC4GL004595	25.279	269	166	10	6	252	1	256	1.44e-06	45.8	ilvY
sp|P24734|AMPR_PSEAE	A.veroniiC4GL002791	44.068	59	29	1	22	80	17	71	1.82e-06	43.1	NA
sp|P24734|AMPR_PSEAE	A.veroniiC4GL003761	30.081	123	82	2	8	127	5	126	7.81e-06	43.5	NA
sp|P24734|AMPR_PSEAE	A.veroniiC4GL001152	26.778	239	157	6	22	248	12	244	8.48e-06	43.5	NA
sp|P24734|AMPR_PSEAE	A.veroniiC4GL000231	28.481	158	84	5	6	156	11	146	1.69e-05	42.4	NA
sp|P24734|AMPR_PSEAE	A.veroniiC4GL003590	41.27	63	37	0	8	70	5	67	2.66e-05	42	NA
sp|P24734|AMPR_PSEAE	A.veroniiC4GL001673	23.784	185	126	5	8	182	7	186	3.28e-05	41.6	oxyR
sp|P24734|AMPR_PSEAE	A.veroniiC4GL000559	25.123	203	132	7	96	286	3	197	4.97e-05	40.4	NA
sp|P24734|AMPR_PSEAE	A.veroniiC4GL000613	41.27	63	37	0	5	67	3	65	9.82e-05	40	nhaR
sp|P24734|AMPR_PSEAE	A.veroniiC4GL003951	23.86	285	165	10	11	265	9	271	0.000107	40	iciA
sp|P24734|AMPR_PSEAE	A.veroniiC4GL002788	29.268	123	81	5	6	123	9	130	0.000147	39.7	cysB
sp|P24734|AMPR_PSEAE	A.veroniiC4GL004082	32.99	97	60	2	22	113	25	121	0.000276	38.9	NA
sp|P24734|AMPR_PSEAE	A.veroniiC4GL004453	51.02	49	23	1	22	70	18	65	0.000304	38.5	NA
sp|P24734|AMPR_PSEAE	A.veroniiC4GL001229	31.469	143	78	5	6	139	2	133	0.000678	37.7	NA
sp|P24734|AMPR_PSEAE	A.veroniiC4GL003807	37.931	58	36	0	12	69	12	69	0.000855	37.4	NA
sp|P24734|AMPR_PSEAE	A.veroniiC4GL002520	23.214	168	123	2	8	169	9	176	0.001	37	NA
sp|P24734|AMPR_PSEAE	A.veroniiC4GL004353	27.692	130	94	0	6	135	2	131	0.001	37	NA
sp|P24734|AMPR_PSEAE	A.veroniiC4GL000678	42	50	29	0	22	71	33	82	0.003	35.8	NA
sp|P24734|AMPR_PSEAE	A.veroniiC4GL003547	25.658	152	100	7	23	165	18	165	0.003	35.4	oxyR
sp|P24734|AMPR_PSEAE	A.veroniiC4GL001120	38.983	59	36	0	6	64	7	65	0.004	35.4	NA
sp|P24734|AMPR_PSEAE	A.veroniiC4GL001233	32.857	70	47	0	1	70	1	70	0.005	35	NA
sp|P24734|AMPR_PSEAE	A.veroniiC4GL001798	26.471	136	83	5	6	132	1	128	0.006	34.7	oxyR
sp|P24734|AMPR_PSEAE	A.veroniiC4GL000748	33.871	62	39	2	11	70	6	67	0.01	33.9	cysB
sp|P24734|AMPR_PSEAE	A.veroniiC4GL002039	25.984	127	89	3	8	130	6	131	0.024	32.7	leuO
sp|P24734|AMPR_PSEAE	A.veroniiC4GL002048	29.767	215	116	11	6	202	6	203	0.034	32.3	ilvY
sp|P24734|AMPR_PSEAE	A.veroniiC4GL003892	35.385	65	42	0	6	70	1	65	0.061	31.6	NA
sp|P24734|AMPR_PSEAE	A.veroniiC4GL000041	24.516	155	103	3	6	150	8	158	0.083	31.2	leuO
sp|P24734|AMPR_PSEAE	A.veroniiC4GL004502	28.704	108	68	6	26	127	2	106	1.7	26.9	cysB
sp|P24734|AMPR_PSEAE	A.veroniiC4GL000994	30	80	52	1	8	87	6	81	2.8	26.2	NA
sp|P24734|AMPR_PSEAE	A.veroniiC4GL002457	27.027	74	44	2	214	284	110	176	2.9	26.2	maf
sp|P24734|AMPR_PSEAE	A.veroniiC4GL004096	30.252	119	74	5	15	127	11	126	3.1	26.2	cbl
sp|P24734|AMPR_PSEAE	A.veroniiC4GL001168	30.882	136	50	7	25	122	17	146	4.4	25.4	GST, gst
sp|P24734|AMPR_PSEAE	A.veroniiC4GL002917	64.706	17	6	0	80	96	166	182	4.9	25.4	NA
sp|P24734|AMPR_PSEAE	A.veroniiC4GL003139	26.531	49	36	0	36	84	127	175	6.5	25	flgH
sp|P24734|AMPR_PSEAE	A.veroniiC4GL000671	33.333	48	30	2	95	142	411	456	7.7	25	NA
sp|P24734|AMPR_PSEAE	A.veroniiC4GL002514	31.667	60	36	1	214	273	78	132	8.6	24.6	NA
sp|P24734|AMPR_PSEAE	A.veroniiC4GL000946	40	30	13	1	62	91	489	513	9.3	25	torS
sp|P24734|AMPR_PSEAE	A.veroniiC4GL001016	31.579	57	35	2	112	165	185	240	9.7	24.6	NA
sp|P0ACJ0|LRP_ECOLI	A.veroniiC4GL002752	90.244	164	15	1	1	164	16	178	2.18e-107	301	lrp
sp|P0ACJ0|LRP_ECOLI	A.veroniiC4GL003925	43.624	149	83	1	12	159	4	152	7.08e-40	129	lrp
sp|P0ACJ0|LRP_ECOLI	A.veroniiC4GL000470	27.273	143	104	0	10	152	2	144	7.05e-16	67.8	lrp
sp|P0ACJ0|LRP_ECOLI	A.veroniiC4GL004435	25	140	103	2	12	151	7	144	6.9e-12	57.4	asnC
sp|P0ACJ0|LRP_ECOLI	A.veroniiC4GL003724	35.556	45	29	0	16	60	5	49	0.003	33.9	psuK
sp|P0ACJ0|LRP_ECOLI	A.veroniiC4GL001569	26.374	91	56	2	18	98	38	127	0.064	30.4	mcp
sp|P0ACJ0|LRP_ECOLI	A.veroniiC4GL003197	50	20	10	0	101	120	44	63	2	25.4	cybB
sp|P0ACJ0|LRP_ECOLI	A.veroniiC4GL000244	32.143	28	19	0	32	59	111	138	2.1	25.4	NA
sp|P0ACJ0|LRP_ECOLI	A.veroniiC4GL003182	30	70	37	5	5	63	734	802	3.7	25	purL, PFAS
sp|P0ACJ0|LRP_ECOLI	A.veroniiC4GL003690	80	10	2	0	65	74	155	164	4.2	24.6	pepE
sp|P0ACJ0|LRP_ECOLI	A.veroniiC4GL000297	40.909	22	13	0	68	89	7	28	5.2	23.5	cyaY
sp|P0ACJ0|LRP_ECOLI	A.veroniiC4GL000900	40	25	14	1	27	51	147	170	5.9	23.9	NA
sp|P0ACJ0|LRP_ECOLI	A.veroniiC4GL000245	34.615	52	29	2	23	73	119	166	6.3	23.9	NA
sp|P0ACJ0|LRP_ECOLI	A.veroniiC4GL003217	37.209	43	25	1	46	88	356	396	9	23.9	K02478
sp|P0ACJ0|LRP_ECOLI	A.veroniiC4GL004339	40	25	15	0	43	67	197	221	10	23.5	hutC
sp|P25084|LASR_PSEAE	A.veroniiC4GL003949	27.434	226	149	5	20	237	23	241	6.36e-24	93.6	luxR, vanR
sp|P25084|LASR_PSEAE	A.veroniiC4GL004672	26.667	240	164	4	4	237	10	243	4.23e-23	91.3	luxR, vanR
sp|P25084|LASR_PSEAE	A.veroniiC4GL003679	29.646	226	146	5	21	239	32	251	1.6e-20	84.7	solR, cepR, tofR
sp|P25084|LASR_PSEAE	A.veroniiC4GL001136	22.477	218	159	4	18	233	11	220	5.39e-07	46.2	sdiA
sp|P25084|LASR_PSEAE	A.veroniiC4GL004233	32	50	34	0	175	224	149	198	0.003	35	csgD
sp|P25084|LASR_PSEAE	A.veroniiC4GL001167	36.207	58	37	0	172	229	147	204	0.003	34.7	NA
sp|P25084|LASR_PSEAE	A.veroniiC4GL003379	36.957	46	24	2	27	68	110	154	0.4	28.5	NA
sp|P25084|LASR_PSEAE	A.veroniiC4GL003099	31.915	47	32	0	177	223	138	184	0.74	27.3	uhpA
sp|P25084|LASR_PSEAE	A.veroniiC4GL004455	25.352	71	52	1	1	71	87	156	1.2	26.6	NA
sp|P25084|LASR_PSEAE	A.veroniiC4GL003034	37.143	35	22	0	48	82	34	68	1.3	26.9	glpK, GK
sp|P25084|LASR_PSEAE	A.veroniiC4GL000397	44.828	29	15	1	59	87	176	203	2.7	25.8	motB
sp|P25084|LASR_PSEAE	A.veroniiC4GL000800	28.75	80	56	1	62	141	211	289	3.6	25.8	AIBP, nnrE
sp|P25084|LASR_PSEAE	A.veroniiC4GL003919	27.536	69	42	3	4	66	328	394	5.3	25.4	ISA, treX
sp|P25084|LASR_PSEAE	A.veroniiC4GL002145	30	50	27	1	109	158	468	509	5.4	25.4	DPO2, polB
sp|P25084|LASR_PSEAE	A.veroniiC4GL000822	32.5	40	24	1	137	173	59	98	5.9	24.3	apaG
sp|P25084|LASR_PSEAE	A.veroniiC4GL000585	28.846	52	31	1	120	171	247	292	7.9	24.6	afuA, fbpA
tr|A0A0H3C2M1|A0A0H3C2M1_CAUVN	A.veroniiC4GL003206	40.833	120	70	1	12	130	12	131	2.73e-27	95.9	fur
tr|A0A0H3C2M1|A0A0H3C2M1_CAUVN	A.veroniiC4GL004040	25	132	96	2	1	130	7	137	3.88e-06	40.8	zur
tr|A0A0H3C2M1|A0A0H3C2M1_CAUVN	A.veroniiC4GL001193	41.935	31	17	1	49	78	65	95	1.1	25.8	slyA
tr|A0A0H3C2M1|A0A0H3C2M1_CAUVN	A.veroniiC4GL003838	37.5	48	19	2	27	66	56	100	3.1	24.3	acuB
tr|A0A0H3C2M1|A0A0H3C2M1_CAUVN	A.veroniiC4GL004245	27.778	54	37	1	52	105	236	287	3.6	24.3	gldA
tr|A0A0H3C2M1|A0A0H3C2M1_CAUVN	A.veroniiC4GL000528	29.268	41	29	0	4	44	20	60	3.9	24.3	nudF
tr|A0A0H3C2M1|A0A0H3C2M1_CAUVN	A.veroniiC4GL002976	28.889	45	31	1	1	45	1	44	5.5	22.7	NA
tr|A0A0H3C2M1|A0A0H3C2M1_CAUVN	A.veroniiC4GL002573	26.667	60	43	1	13	71	216	275	6.4	23.5	cdd, CDA
tr|A0A0H3C2M1|A0A0H3C2M1_CAUVN	A.veroniiC4GL002306	34.375	32	21	0	73	104	510	541	7.8	23.5	ACSL, fadD
tr|A0A0H3C2M1|A0A0H3C2M1_CAUVN	A.veroniiC4GL001157	23.853	109	74	4	21	124	79	183	8.7	23.1	pdxK, pdxY
