# Supplementary material for: The regulation of AsfR on tmRNA expression mediates bacterial motility and virulence in Aeromonas veronii
Source: Virulence. 2025 Dec 10;17(1):2602247. doi: 10.1080/21505594.2025.2602247 (PMC12710916; doi:10.1080/21505594.2025.2602247)
Supplement: Figures.zip [file KVIR_A_2602247_SM0847.zip]

Archive with 12 entries (12 files):
- Figures/Figure1.tif
- Figures/Figure2.tif
- Figures/Figure3.tif
- Figures/Figure4.tif
- Figures/Figure5.tif
- Figures/Figure6.tif
- Figures/FigureS1.tif
- Figures/FigureS2.tif
- Figures/FigureS3.tif
- Figures/FigureS4.tif
- Figures/FigureS5.tif
- Figures/FigureS6.tif
